# Supplementary material for: Curcumin, thymoquinone, and 3, 3′-diindolylmethane combinations attenuate lung and liver cancers progression
Source: Front Pharmacol. 2022 Jun 29;13:936996. doi: 10.3389/fphar.2022.936996 (PMC9277483; doi:10.3389/fphar.2022.936996)
Supplement: Supplementary file 2 [file DataSheet4.CSV]

Chemical Name	Chemical ID	CAS RN	Disease Name	Disease ID	Direct Evidence	Inference Network	Inference Score	Reference Count
Curcumin	D003474	458-37-7	Lung Neoplasms	MESH:D008175	marker/mechanism|therapeutic	ACE|AKT1|APC|APOE|AR|BCL2L1|BIRC5|CASP8|CCN2|CCND1|CDKN1A|CDKN1B|CDKN2A|CES1|CHEK2|CRP|CTNNB1|CXCL14|CYP1A2|CYP1B1|CYP24A1|CYP2E1|DNMT3A|EGFR|EGR1|ERBB2|ERBB3|ERCC1|ESR1|FAS|FASLG|FGFR2|FOS|FOSL2|GCLC|GJA1|GPX1|GSTP1|HES1|HMOX1|ID3|IFNG|IKBKG|IL10|IL1B|IL2|IL6|JUN|JUNB|JUND|KRAS|MAPK1|MAPK14|MAPK3|MCL1|MIR146A|MIR21|MIR222|MIR30A|MMP1|MMP10|MPO|MYC|NFYA|NOS2|NPPA|OGG1|PCNA|PIK3CA|PRDX6|PRKN|PTEN|…	139.95	126
Curcumin	D003474	458-37-7	Breast Neoplasms	MESH:D001943	therapeutic	ABCB1|ABCB1B|ABCC1|ABCG2|ACHE|ACTA2|AGR2|AHR|AKT1|AKT2|ALDOA|AR|ATM|AURKA|BAX|BCL2|BCL2A1|BIRC2|BIRC5|BMP2|CASP7|CASP8|CAT|CCND1|CCNE1|CD40|CDH1|CDH2|CDKN1B|CDKN2A|CHEK1|CHEK2|CPT1A|CSF1|CSF1R|CTNNB1|CXCL12|CXCL2|CXCL8|CXCR4|CYP1A1|CYP1B1|CYP24A1|CYP2B1|CYP2D6|CYP3A4|DDIT3|DKK1|DNMT1|DNMT3A|DNMT3B|E2F1|EGF|EGFR|ENO1|EP300|ERBB2|ERBB3|ESR1|ETS2|F3|FASN|FGFR2|FLT1|FN1|FOS|FOXA1|GJA1|GPER1|GPX1|GSTP…	261.33	213
Curcumin	D003474	458-37-7	Prostatic Neoplasms	MESH:D011471	therapeutic	ACE|ACHE|AGR2|AHR|AKT1|AKT2|ALAD|ALOX5|APC|AR|ATF3|ATM|AURKA|BAD|BAX|BCL2|BIRC5|CASP9|CBR1|CCND1|CDH1|CDKN1A|CDKN1B|CHEK2|COL5A1|CREBBP|CRYAB|CTNNB1|CTSB|CTSD|CXCL12|CXCL8|CYP1A1|CYP1B1|CYP2E1|CYP3A4|DIABLO|DNMT1|DNMT3B|EGF|EGFR|EGR1|EPCAM|ERBB2|ERBB3|ESR1|FASLG|FGF2|FOXA1|FOXO1|GADD45A|GGT1|GJA1|GSK3B|GSTK1|GSTO1|GSTP1|HDAC6|HIF1A|HMOX1|HSP90AB1|HSP90B1|HSPA1A|ICAM1|ID3|IGF1|IGFBP3|IGFBP7|IL10|I…	253.3	201
Curcumin	D003474	458-37-7	Carcinoma, Hepatocellular	MESH:D006528	therapeutic	ABCB1|ACACA|ACE|ACLY|ACO2|AKT1|APC|AR|ATM|AURKA|AURKB|AXIN1|BCL2L1|BID|BIRC5|CASP8|CAT|CBR1|CCL3|CCNB1|CCND1|CCNE1|CDC20|CDC25C|CDK1|CDK4|CDKN1B|CDKN2A|CEBPA|CEBPB|CRP|CTNNB1|CTSD|CXCL12|CXCL14|CXCL8|CYP1A1|CYP1A2|CYP2E1|DCN|E2F1|EGF|EGFR|EGR1|ENO1|ESR1|F2|FANCD2|FANCI|FASN|FDFT1|FOS|GLI1|GSTP1|HAMP|HGF|HMGCR|HSPA5|HSPB1|IFNA1|IGF1|IGF1R|IGF2|IL6|IRS1|IRS2|JUN|KRAS|MAPT|MCM2|MECP2|MKI67|MMP14|MMP…	205.85	88
Curcumin	D003474	458-37-7	Stomach Neoplasms	MESH:D013274	therapeutic	ACE|AGTR2|AHR|ALB|ALOX5|APC|ATM|AURKB|BCL2L1|BDNF|BID|BIRC2|BIRC5|BMP2|CASP8|CCND1|CD44|CDH1|CDH2|CDK4|CDKN1A|CDKN1B|CDKN2A|CDKN2D|CHEK2|CKB|CXCL8|DNMT1|DNMT3B|EGFR|ENO1|ERBB2|ERCC1|F2R|FADS1|FGFR2|GADD45A|GREM1|GSTP1|HMOX1|HSPB1|HSPD1|HTR1A|IGFBP3|IGFBP7|IL1B|IL6|IRS2|JUN|KLF6|KRAS|MAPK1|MAPK3|MAPK8|MDM2|MIR22HG|MMP10|MMP7|MT2A|MYC|NOS3|PAX6|PHB1|PIK3CA|PLAU|PPARG|PRKAA1|PTGS2|RBP1|RHOA|RPS6|SER…	153.78	70
Curcumin	D003474	458-37-7	Colonic Neoplasms	MESH:D003110	therapeutic	ACTA2|ALOX5|APC|BAK1|BAX|BCL2|BIRC5|CBR1|CCND1|CDKN1A|CDX2|CKM|CRYAB|CTNNB1|DNMT1|EGFR|ERBB2|HES1|HSPB1|ICAM1|ID3|IFNG|IGF2|IGFBP1|IL1B|JUN|KCNH2|KRAS|LEF1|LPL|MCM2|MIR223|MKI67|MMP7|MMP9|MTOR|MYC|NFKB1|NOS2|NOTCH1|NOX4|ODC1|PCNA|POLB|PPARG|PRKN|PROM1|PTGS2|RELA|S100A9|SERPINB5|SLC16A1|SLC2A1|SOD2|SPARC|SRC|STAT3|TCF7L2|TGFBR2|TNF|TNFRSF10A|TNFSF10|TP53|TYMP|VEGFA|WT1|XAF1	121.62	70
Curcumin	D003474	458-37-7	Neoplasm Invasiveness	MESH:D009361	therapeutic	AHR|ALDOA|ALOX5|BSG|CAT|CCL2|CDH1|CDH2|CDKN2A|CTNNB1|CTSB|CTSD|CTSS|CXCL12|CXCL8|CXCR4|CYP2E1|DNMT1|EGF|EGFR|ENO1|EPAS1|EPO|ESR1|FN1|H19|HGF|HIF1A|HMOX1|IGF1|IL1B|IL6|INS|ITGB1|LEF1|MAPK1|MAPK3|MIR21|MMP1|MMP14|MMP2|MMP3|MMP9|MT2A|MYD88|MYLK|NCAM1|NFE2L2|NME1|PAX6|PLAU|PLAUR|PTEN|PTK2|RELA|RHOA|SNAI1|SNAI2|SOD2|SOX9|SP1|SRC|TF|TGFB1|TIMP1|TIMP3|TLR4|TNF|VIM	113.34	77
Curcumin	D003474	458-37-7	Carcinoma, Squamous Cell	MESH:D002294	therapeutic	AKT1|AQP3|ATM|BIRC5|CCL2|CCND1|CDH1|CDKN2A|CEBPA|CREBBP|CRYAB|CXCL8|CYP1A2|CYP1B1|EGFR|ENO1|EP300|FOXA1|GPX1|HDAC1|HDAC2|HGF|HSPB1|IL6|ITGB1|IVL|KRAS|MAPK1|MAPK3|MMP9|MS4A1|MT1|MT1A|MYC|NFE2L2|NOTCH1|PIK3CA|PRKDC|PTGS2|PTK2|PTPN11|SIRT3|SOD2|SOX2|STAT3|TGFB1|TP53|TRP53|TSC2|UBA7|VEGFA	100.4	38
Curcumin	D003474	458-37-7	Carcinoma	MESH:D002277	therapeutic	ABCB1|ACKR3|ALCAM|BCL2|BCL2L1|CCND1|CDH1|CDK4|COL5A1|DNMT1|DNMT3B|EGFR|ENO1|EPCAM|ESR1|FN1|GDA|GGT1|GSS|GSTP1|HIF1A|HNRNPA1|ID3|KRAS|LPL|MIF|MYC|PHB1|PLAUR|PLK2|PRLR|PTEN|PTGS1|PTGS2|RB1|RBP1|RHOA|SCARB1|SCD|SOD2|SOX9|SRSF2|STAT3|STAT5A|TF|TGFB1|TGFBR2|TLR4|TP53|TYMP|VHL|XDH	89.79	32
Curcumin	D003474	458-37-7	Pancreatic Neoplasms	MESH:D010190	therapeutic	AHR|ATM|BCL2L1|CD44|CDH1|CDKN2A|CFLAR|CTNNB1|CXCL8|CYP2B1|DAXX|EGFR|EPCAM|GADD45A|HIF1A|IFNA1|KDR|KRAS|MMP2|MMP9|MYC|NFKBIA|PLAU|PPARG|PTCH1|PTEN|PTGS2|PTHLH|RB1|SMAD4|SOD2|STAT3|TERT|TGFB1|TGM2|TNF|TNFRSF10B|TNFSF10|TP53|TRP53|TSC2|TYMP|WT1	77.4	59
Curcumin	D003474	458-37-7	Urinary Bladder Neoplasms	MESH:D001749	therapeutic	ACHE|AQP3|ATM|BIRC3|CCNE1|CDH1|CDKN1A|CDKN2A|CREBBP|CXCL8|EGFR|EP300|ERBB2|ERCC4|ESR1|FAS|GLI1|GPX1|GSTP1|HDAC4|IFNB1|IGF1|IGFBP3|IGFBP5|IL2|KRAS|MIR99A|MMP2|MMP9|MPO|MT1A|MT2A|MYC|NQO1|POLB|PPP3CC|PTGS2|RB1|RHOA|SOD2|SOX2|SRC|TERT|TFRC|TIMP2|TNF|TP53|TRP53|TYMP	76.31	59
Curcumin	D003474	458-37-7	Carcinoma, Non-Small-Cell Lung	MESH:D002289	therapeutic	ABCB1|APC|ATF3|BIRC5|CASP8|CAT|CDKN2A|CXCL8|CYP2E1|E2F1|E2F5|EGFR|ENO1|ERCC1|FASLG|FOXA1|GCLC|GSTP1|HES1|HIF1A|IL10|ITGB1|KEAP1|KIT|KRAS|MDM2|MMP1|MMP9|MS4A1|MTOR|MYC|NFE2L2|NQO1|OSMR|PTHLH|RAF1|RB1|SOD2|STAT3|TERT|TP53|VEGFA	74.44	53
Curcumin	D003474	458-37-7	Melanoma	MESH:D008545	therapeutic	ALDH1A1|ARNT|ATM|AURKA|CASP8|CDK2|CDKN2A|COL2A1|CYP1B1|DDIT4L|E2F1|EP300|EPO|ERCC1|FASLG|FASN|FLT1|GLO1|GPAM|GRIN2A|HDAC2|HDAC6|HSPA1A|IFNA1|IFNB1|IFNG|IL2|MAP2K1|MAP2K2|MDM2|MELTF|NGFR|NPPA|PARP1|PAX6|PPARD|PPARG|PTEN|PTGS2|PTPRO|RAC1|SUZ12|TERT|TLR4|TNC|TNF|TP53	66.66	74
Curcumin	D003474	458-37-7	Ovarian Neoplasms	MESH:D010051	therapeutic	AKT1|ALOX5|AQP3|ATF3|BIRC5|CCNE1|CDH1|CDKN1B|CTNNB1|CXCL8|CYP1B1|EGFR|EPCAM|ERBB2|FASN|GADD45A|HDAC6|IL6|KRAS|MAPK1|MAPK3|MKI67|MTOR|MYC|PIK3CA|PRKN|PTEN|SLC2A1|SOD1|SOD2|SPARC|STAT3|SULF1|TERT|TLR4|TNFSF10|TP53|TUBB3|XIAP	63.9	36
Curcumin	D003474	458-37-7	Glioblastoma	MESH:D005909	therapeutic	APC|CDK6|CTSB|CXCL8|EGF|EGFR|FN1|FOSL2|H2AX|HES1|HIF1A|IL1B|IL2|MGMT|MMP2|MMP9|MTOR|MYC|NOTCH1|PRKN|PROM1|PTK2|SUZ12|TGM2|TNFSF10|VEGFA|WT1	47.26	26
Curcumin	D003474	458-37-7	Skin Neoplasms	MESH:D012878	therapeutic	AKT1|AQP3|CASP8|CEBPA|FLT1|GJA1|GLI2|HIF1A|IGF1|IGF1R|IL1A|IVL|MMP9|NFE2L2|NOTCH1|NPPA|ODC1|PPARD|PTCH1|PTGS2|RELA|SMO|SOD2|SP1|TGFB1|TGFBR1|TP53|TRP53	39.82	29
Curcumin	D003474	458-37-7	Brain Neoplasms	MESH:D001932	therapeutic	CCND1|CDK4|CDKN2A|CYP2C9|IL2|MGMT|PCNA|PTCH1|RELA|SIRT1|SMO|SOD2|SOX2|SPP1|TGFB1A|TGFBR2|TGM2|TRP53|VEGFA	36.94	13
Curcumin	D003474	458-37-7	Mouth Neoplasms	MESH:D009062	therapeutic	CCL2|CDKN2A|CRYAB|CYP1B1|ENO1|HSPB1|ICAM1|IL18|KRAS|MGMT|MT1A|PIK3CA|PTGS2|PTK2|SIRT3|SOD2|TP53|TRP53|TSC2	35.74	14
Curcumin	D003474	458-37-7	Mesothelioma	MESH:D008654	therapeutic	APC|CAT|CDH1|CDKN1B|CDKN2A|EGFR|EGR1|ESR1|FGF2|GSN|IFNG|MTOR|SOD2|SPP1|TRP53|TXNRD1|XRCC1	31.46	20
Curcumin	D003474	458-37-7	Neoplasms	MESH:D009369	therapeutic	ABCB1|AHR|ATF2|ATM|CAT|CDKN2A|CSF1R|E2F1|ERCC1|FASN|GSTO1|HCK|HSF1|ID1|IL18|IL1B|IL2|KCNH2|KRAS|LCN2|MYC|NOS3|NQO1|PDIA3|PLAUR|PTGS2|SOD2|TERT|TNFRSF10A|VDR|VEGFA	26.99	39
Curcumin	D003474	458-37-7	Neoplasms, Experimental	MESH:D009374	therapeutic	AHR|ARNT|BSG|CCND1|CDH1|CDK4|ERBB2|F2R|HGF|HIF1A|IFNB1|IFNG|IL12A|IL12B|IL2|KRAS|NQO1|PCNA|RB1|RELA|SPARC|SPP1|STAT3|TNF|TNFSF10|TRP53|VEGFA	24.31	33
Curcumin	D003474	458-37-7	Leukemia	MESH:D007938	therapeutic	AR|BAD|BIRC2|BIRC3|CCND1|CFLAR|ESR1|GSTO1|IL2|JAK2|MGMT|PLK1|PTEN|PTPN11|TNFSF10|TOP2A|WT1	22.49	15
Curcumin	D003474	458-37-7	Multiple Myeloma	MESH:D009101	therapeutic	BCL2|BCL2L1|CCL2|CCND1|CDKN2A|HSPB1|IL6|LIG4|MCL1|MIR19A|NQO1|PARP1|PTHLH|SOD2|SPARC	19.66	15
Curcumin	D003474	458-37-7	Lymphoma, T-Cell	MESH:D016399	therapeutic	AKT1|EP300|PPARG|RHOA|STAT3|STAT5B|TP53|TRP53	15.83	6
Curcumin	D003474	458-37-7	Adenoma	MESH:D000236	therapeutic	ABCG2|ALOX5|APC|BCL2|BCL2L1|CTNNB1|CYP1B1|GJA1|IGF1|KRAS|SUZ12|TP53|TXNRD1|VHL	15.29	22
Curcumin	D003474	458-37-7	Adenomatous Polyposis Coli	MESH:D011125	therapeutic	AKT1|APC|CD44|EGFR|GREM1|PTGS2|SOD2	14.97	16
Curcumin	D003474	458-37-7	Head and Neck Neoplasms	MESH:D006258	therapeutic	BCL2|BCL2L1|CEBPA|EGFR|GPX1|MAPK1|MAPK3|RAD51|VEGFA	14.86	10
Curcumin	D003474	458-37-7	Carcinoma, Ductal, Breast	MESH:D018270	therapeutic	CDH1|ERBB2|PTGS2|SERPINB5|SMAD4|SOD2	13.33	7
Curcumin	D003474	458-37-7	Intestinal Neoplasms	MESH:D007414	therapeutic	APC|BAX|BCL2|CDKN1A|CDKN1B|CTNNB1|PRKCA|PRKCD	12.71	14
Curcumin	D003474	458-37-7	Sarcoma	MESH:D012509	therapeutic	GSTP1|IFNG|MCL1|PIK3CA|SOX2|TNF|TP53|TRP53	12.04	10
Curcumin	D003474	458-37-7	Leiomyoma	MESH:D007889	therapeutic	EGFR|ESR1|GPER1|SMAD3|TSC2	9.47	5
Curcumin	D003474	458-37-7	Lymphoma	MESH:D008223	therapeutic	CDKN2A|KRAS|NOTCH1|OGG1|PTEN|TRP53	5.82	7
Curcumin	D003474	458-37-7	Urogenital Neoplasms	MESH:D014565	therapeutic	CDKN2A|TP53	5.82	2
Curcumin	D003474	458-37-7	Gastrointestinal Neoplasms	MESH:D005770	therapeutic	APC|ERBB2	3.93	3
Curcumin	D003474	458-37-7	Carcinoma, Ehrlich Tumor	MESH:D002286	therapeutic			1
Curcumin	D003474	458-37-7	Neoplasms, Hormone-Dependent	MESH:D009376	therapeutic			1
Curcumin	D003474	458-37-7	Neoplastic Processes	MESH:D009385	therapeutic			1
Curcumin	D003474	458-37-7	Nervous System Neoplasms	MESH:D009423	therapeutic			1
Curcumin	D003474	458-37-7	Neoplasm Metastasis	MESH:D009362		ABCB1|ACE|ACKR3|AGTR2|AHR|ALDOA|ALOX5|BSG|CAT|CD44|CDH1|CDH2|CREB1|CSF1R|CTNNB1|CXCL12|CXCR4|EGF|EGFR|EPO|ERBB2|ERBB3|ERCC1|ERCC4|ESR1|FADD|FLT1|HGF|HSP90AA1|HSPA1A|ID1|IGF1|IL18|IL2|IL6|ITGB1|KRAS|LCN2|LEF1|MAPK1|MAPK3|MAPK9|MIR125A|MIR19A|MIR222|MIR30A|MIR99A|MMP1|MMP10|MMP2|MMP9|MYC|MYLK|NCOA1|NFE2L2|NME1|NPPA|PIK3CA|PLAU|PLAUR|PTEN|PTGS2|RAC1|RB1|SERPINB5|SIRT1|SLC7A11|SNAI1|SNAI2|SOD2|SOX9|S…	167.76	85
Curcumin	D003474	458-37-7	Colorectal Neoplasms	MESH:D015179		ABCA1|ABCB1|ABCC1|ABCC2|ABCC5|ABCG1|ABCG2|ACHE|ACKR3|AKT1|APC|ARNT|AURKA|BAX|BCL2|BIRC5|BMP2|CASP8|CCND1|CDH1|CDKN2A|CFTR|CHEK2|CTNNB1|CXCL8|CYP1A2|CYP1B1|EGFR|EP300|FADS1|FADS2|FBLN2|GATA4|GREM1|GRIN2A|IFNA1|IGF2|IGFBP3|KDR|KRAS|LPAR1|MKI67|MMP1|MMP2|MYC|NME1|NQO1|NR4A2|ODC1|PARP1|PIK3CA|PLA2G2A|POLE|POSTN|PPARG|PRKCE|PROM1|PTGS2|SERPINB5|SFRP2|SFRP5|SFXN1|SMAD3|SMAD4|SOD2|SPARC|SRC|TCF7L2|TFRC|…	146.27	82
Curcumin	D003474	458-37-7	Adenocarcinoma	MESH:D000230		ACE|AKT1|AKT2|ALOX5|APC|APOE|BCL2|BIRC5|CASP8|CCN2|CCND1|CDKN2A|CKB|CTNNB1|CXCL8|CYP2E1|DNMT1|EGF|EGFR|ENO1|ERBB2|ESR1|HSPD1|ID3|IFNA1|IL1B|KDR|KRAS|MKI67|MMP14|MTOR|MYC|NFKB1|NOS3|NPPA|NR1I2|OGG1|PCNA|PHB1|PIK3CA|PLAU|PPARG|PTEN|PTGS2|PTPN11|SOD2|SPP1|STAT3|STAT5A|TCF7L2|TGFB1|TNF|TNFRSF10A|TP53|TRP53|VEGFA	99.36	48
Curcumin	D003474	458-37-7	Cell Transformation, Neoplastic	MESH:D002471		ALDH1A1|APC|ATF3|BCL2|CAT|CCND1|CDH1|CTNNB1|CXCL8|CXCR4|EGF|EPAS1|ESR1|FN1|FOS|FOXA1|GCLC|GSK3B|H19|HIF1A|IGF1R|IL6|IRS1|JUN|KCNH2|KRAS|MAPK8|MDM2|MIR146A|MIR21|MMP14|MMP9|MYC|MYD88|NANOG|NFE2L2|NFKB1|NOS2|NOTCH1|PARP1|PROM1|PTEN|PTK2|RAC1|RELA|SLC16A1|SLC2A1|SNAI1|SOD1|SOD2|SP1|STAT3|TFRC|TGFB1|TP53|TRP53|VEGFA|VIM	97.35	56
Curcumin	D003474	458-37-7	Mesothelioma, Malignant	MESH:D000086002		BCL10|BCL2|CCL3|CDK6|CDKN1A|CDKN2A|CSF1|CTNNB1|CXCL12|CXCL8|EGFR|FN1|HDAC4|HGF|IFNG|IL12B|IL1A|IL2RA|IL4|IL6|KIT|LTA|MIF|MIR125A|NANOS1|NGF|OSMR|PARP1|PDPN|RAF1|RXRA|SLC2A1|SOD2|TF|TP53|VIM|WNT3|WT1	86.9	16
Curcumin	D003474	458-37-7	Mammary Neoplasms, Experimental	MESH:D008325		ABCB1B|ABCG2|AGTR2|ALCAM|AURKA|CCND1|CD44|CDH1|CDK4|CDK6|COL5A1|EGFR|ENO1|EPCAM|ERBB2|ESR1|FN1|GDA|GGT1|GSS|HMOX1|HNRNPA1|ID1|ID3|IGF1|IL10|LPL|MIF|MMP2|MMP9|NCOA1|PHB1|PLK2|PRLR|PTK2|RB1|RBP1|SCARB1|SCD|SOD2|SOX9|SPP1|SRSF2|STAT3|STAT5A|TF|TNFSF10|TRP53|XDH|XIAP	82.46	26
Curcumin	D003474	458-37-7	Squamous Cell Carcinoma of Head and Neck	MESH:D000077195		ABCB1|ABCC1|ABCC2|ABCG2|AKT1|CASP8|CCNA2|CCNB1|CCND1|CCNE1|CDK2|CDK4|CDK6|CDKN2A|CTNNB1|IGF1|IL1A|IRS1|MGMT|MIR222|PIK3CA|PTEN|PTGS2|SOD2|STAT3|TNFRSF10B|TP53	69.83	17
Curcumin	D003474	458-37-7	Carcinoma, Renal Cell	MESH:D002292		ACHE|ADIPOQ|ALAD|ALDH1A1|ALOX5|APAF1|BIRC5|BIRC7|CAPG|CASP2|CRYAB|CTSB|CTSD|EPAS1|ERBB2|FLT1|GSTP1|HSPB1|HSPD1|IL6|KEAP1|MTOR|NLRP12|OGG1|PIK3CA|PTEN|PTGS2|RELA|SCARB1|SFRP2|SLC2A1|SOD2|TGM2|TNFSF10|TP53|VHL	65.53	30
Curcumin	D003474	458-37-7	Esophageal Neoplasms	MESH:D004938		ABCB1|AQP3|BAX|BBC3|BCL2|BCL2A1|CASP8|CCND1|CDKN2A|CRYAB|CXCL2|EGFR|ENO1|ERBB2|KDR|MIR21|MMP14|NOS2|NOS3|NR1I2|PHB1|PTGS1|PTGS2|SNAI2|SOD2|TGFBR2|TGM2|TNFRSF10A|TP53|TRP53|WIF1|XIAP	63.48	28
Curcumin	D003474	458-37-7	Esophageal Squamous Cell Carcinoma	MESH:D000077277		ABCC2|CCND1|CDKN1A|CDKN2A|CREBBP|EGFR|EP300|FASN|GLO1|GSTO1|H19|HIF1A|HMGB1|HSPA5|LTA|MGMT|MT1|NFE2L2|NOTCH1|PTGS2|RB1|SOD2|SOX2|TP53|TRP53|TYMP|XRCC1	57.67	17
Curcumin	D003474	458-37-7	Mammary Neoplasms, Animal	MESH:D015674		ALCAM|APC|CCND1|CDH1|CDK4|COL5A1|EGFR|ENO1|EPCAM|ERBB2|ESR1|FN1|GDA|GGT1|GSS|HNRNPA1|ID3|INS1|LPL|MIF|PHB1|PLK2|PRLR|RB1|RBP1|S100A8|SCARB1|SCD|SOX9|SRSF2|STAT3|STAT5A|TF|XDH	55.87	12
Curcumin	D003474	458-37-7	Adenocarcinoma of Lung	MESH:D000077192		ABCB1B|AHR|ALB|ALDOA|ALOX5|CAPG|CREBBP|EGFR|ENO1|EP300|ERCC1|FASN|HNRNPA1|HSPB1|JUNB|KRAS|MAP2K1|MS4A1|MYC|OGG1|PIK3CA|SFXN1|SOD2|SOX2|SRM|TF|TNFSF10|TOP2A|TRP53|XRCC5|XRCC6	51.96	20
Curcumin	D003474	458-37-7	Glioma	MESH:D005910		CAT|CDKN2A|CYP2B1|ERBB2|FGF2|GSTP1|IL12A|IL12B|MGMT|MYLK|NTRK2|PLK1|PTEN|PTGS2|RAF1|SOD1|SPP1|SUZ12|TERT|TFRC|TNF|TNFSF10|TOP2A|TP53|TRP53|XAF1|XBP1|XRCC1	50.34	29
Curcumin	D003474	458-37-7	Liver Neoplasms	MESH:D008113		ABCB1B|AHR|APC|ATF3|CCND1|CDKN1A|CDKN1B|CDKN2A|CTNNB1|CXCL1|CYP2E1|ESR1|GPER1|HEBP2|HGF|HMOX1|IFNA1|IGF2|IL12A|IL12B|IL2|JUN|KRAS|MAPK14|MMP14|MYC|NFE2L2|OAT|PPARG|PRKCE|PTPRO|RAF1|SCD|SERPINE1|SLC11A2|SLC2A1|STAT3|TERT|TNF|TNFSF10|TOP2A|TP53	44.08	39
Curcumin	D003474	458-37-7	Precancerous Conditions	MESH:D011230		AKT1|CAT|CCND1|CDH1|CDKN2A|CDX2|CEBPA|EGF|EIF4EBP1|GSTA4|GSTO1|GSTP1|IGF2|IGFBP1|IL6|IRS1|MAPK8|MAPK9|MDM2|MGMT|MIR125A|MIR30A|MPO|PHB1|PRKAA1|PTGS2|SOD2|STAT3|STAT5A|SULF1|TRP53|TSC2|VEGFA	43.99	27
Curcumin	D003474	458-37-7	Leukemia, Myeloid, Acute	MESH:D015470		BCL2|CAPG|CASP7|CD44|CDK6|CEBPA|CSF1R|DNMT3A|EIF4EBP1|FAS|FOXO1|GATA2|HGF|HSPB1|ID2|JAK2|KIT|KRAS|LPAR1|MYC|NUP98|PTPN11|S100A8|SPARC|STAT3|TERT|TNFSF10|TRP53|TSC2|WT1	42.24	24
Curcumin	D003474	458-37-7	Osteosarcoma	MESH:D012516		BCOR|CHEK2|CYP3A4|EGFR|GSTP1|JUN|LOX|MMP2|MST1R|MYC|NR1I2|RB1|RUNX2|SIRT1|TP53|TRP53|VEGFA|WT1	37.8	16
Curcumin	D003474	458-37-7	Leukemia, Promyelocytic, Acute	MESH:D015473		ABCA1|AKT1|BIRC5|CD44|CEBPA|DHCR7|DNMT3A|F3|GLI1|GLI2|GPHN|IFNG|ITGAM|KIT|PPARG|PTPN11|RARA|SMO|TRIB3|WT1	37.02	35
Curcumin	D003474	458-37-7	Liver Neoplasms, Experimental	MESH:D008114		BAK1|BBC3|BCL2|BCL2L1|CCND1|CDH1|CTNNB1|CYP1A2|CYP2E1|FAS|GSTP1|H19|HGF|IKBKG|IL6|JAK2|KDR|KRAS|MAPK1|MAPK3|MIR125A|MIR30A|MIR34A|MMP2|MYC|RB1|SPP1|SQLE|STAT3|TGFB1|TNF|TNFRSF10B|TP53|TRP53	36.26	25
Curcumin	D003474	458-37-7	Nasopharyngeal Carcinoma	MESH:D000077274		AKT2|CCND1|CDKN2A|ERBB2|ERBB3|ERCC1|KRAS|MMP2|MST1R|PIK3CA|PTEN|SOD2|TP53	36.08	5
Curcumin	D003474	458-37-7	Adrenocortical Carcinoma	MESH:D018268		ABCB1|CDKN2A|CTNNB1|DAXX|EGFR|IGF1R|IGF2|RB1|SPARC|TERT|TOP2A|TP53	33.68	9
Curcumin	D003474	458-37-7	Lymphoma, T-Cell, Cutaneous	MESH:D016410		ATM|BAX|CDKN2A|DNMT3A|FAS|MCL1|MIR22|NFKB2|PRKCQ|RHOA|STAT5B|TP53	32.25	3
Curcumin	D003474	458-37-7	Endometrial Neoplasms	MESH:D016889		AKR1B1|BIRC5|CCL2|CCND1|CDH1|CXCL8|DCN|EP300|ESR1|FGFR2|IGF1R|MYC|NFE2L2|PTEN|SOCS3|SUZ12|TNFSF10|TRP53|VEGFA	31.96	19
Curcumin	D003474	458-37-7	Neuroblastoma	MESH:D009447		ABCB1|AURKA|CDKN2A|CHEK2|ESR1|HAND2|HGF|IFNB1|KRAS|MYC|NTRK2|PINK1|PTPN11|TERT|TH|TNFSF10|TRP53	31.1	12
Curcumin	D003474	458-37-7	Neoplasm Recurrence, Local	MESH:D009364		AR|DNMT3A|EGFR|ERBB2|ESR1|H2AX|IDO1|KIT|KLK3|PLAU|PTGS2|SOX2|VEGFA	28.85	11
Curcumin	D003474	458-37-7	Uterine Cervical Neoplasms	MESH:D002583		BIRC5|CASP8|CCND1|CTNNB1|EGFR|ERCC1|HES1|HLA-DPB2|JAK2|MTOR|MYC|NOTCH1|STAT3|TERT|VEGFA	28.32	11
Curcumin	D003474	458-37-7	Carcinoma, Adenoid Cystic	MESH:D003528		ATM|BCOR|CCND1|CDH1|CREBBP|EP300|GAS6|IGFBP2|MAP2K2|NOTCH1|PIK3CA|PRKDC|PTEN|TOP2A|TP53|VCAN	27.73	3
Curcumin	D003474	458-37-7	Lymphoma, Large B-Cell, Diffuse	MESH:D016403		ABCB1|ABCG2|BCL2|CAT|CDK1|CDKN2A|FAS|GLI1|MYC|MYD88|PIK3CA|PRDX3|RPS6KB1|SOD2	27.04	8
Curcumin	D003474	458-37-7	Carcinoma, Ductal	MESH:D044584		CDH1|FOXA1|HIF1A|MYC|PTEN|SLC2A1|STAT5A|TP53	25.46	3
Curcumin	D003474	458-37-7	Kidney Neoplasms	MESH:D007680		ABCB1|AURKA|BCOR|CCND1|CDKN1B|CYP1A1|EIF4EBP1|HAMP|IL2|MAPK1|MAPK3|PTGS2|RAF1|SOD2|TNFSF10|TPH1|TSC2|VHL	24.88	17
Curcumin	D003474	458-37-7	Astrocytoma	MESH:D001254		AR|ESR1|HGF|HIF1A|KRAS|MMP3|MMP9|NOTCH1|NTRK2|PTPN11|TRP53	24.37	7
Curcumin	D003474	458-37-7	Prostatic Intraepithelial Neoplasia	MESH:D019048		AR|CDH1|CDKN1B|DNMT1|ESR1|GSTP1|MT2A|PTEN|TOP2B	24.09	6
Curcumin	D003474	458-37-7	Sezary Syndrome	MESH:D012751		CDKN1B|CDKN2A|CREBBP|DNMT3A|MAPK1|PTEN|RB1|TNFRSF1B|TP53	23.68	3
Curcumin	D003474	458-37-7	Thyroid Neoplasms	MESH:D013964		CCL2|CCND1|CXCL8|EPO|HIF1A|IL1B|IL6|KRAS|MAPK1|PPARG|PTGES2|PTGS2|RXRA|TERT|TNF|TP53	23.65	10
Curcumin	D003474	458-37-7	Carcinoma, Transitional Cell	MESH:D002295		APAF1|CCND1|CDKN1A|CREBBP|EP300|GPX1|IFNB1|IGFBP3|MIR99A|PLAU|PROM1|PTGS2|TNF|TP53|VDR	22.74	16
Curcumin	D003474	458-37-7	Cholangiocarcinoma	MESH:D018281		EGFR|ERBB2|FGFR2|IL6|KRAS|NOS2|PTEN|PTGS2|SMAD4|TP53|TRP53	21.84	7
Curcumin	D003474	458-37-7	Small Cell Lung Carcinoma	MESH:D055752		CKB|COL4A2|CREBBP|EGFR|EP300|ID2|KIT|PTEN|RB1|RIMS2|SOX2|TP53	21.52	6
Curcumin	D003474	458-37-7	Barrett Esophagus	MESH:D001471		CXCL8|HGF|MCL1|MSR1|NR1I2|PPARG|PTGS2|RELA	21.24	6
Curcumin	D003474	458-37-7	Prostate cancer, familial	MESH:C537243		ATM|BCL2|BCL2L11|CASP8|CDH1|CDKN1B|CHEK2|DNMT3B|MAP2K1|MMP14|TCF7L2	21.06	4
Curcumin	D003474	458-37-7	Carcinoma, Basal Cell	MESH:D002280		ERBB2|GLI2|IL6|PIK3CA|PTCH1|RB1|SMO|TERT|TP53	20.42	10
Curcumin	D003474	458-37-7	Carcinoma, Pancreatic Ductal	MESH:D021441		CDKN2A|DNMT1|HES1|HSPA1A|KRAS|NFE2L2|NOTCH1|TRP53|VEGFA	20.42	8
Curcumin	D003474	458-37-7	Hemangiosarcoma	MESH:D006394		CCND1|CTNNB1|FLT1|JUN|KDR|KRAS|MYC|TP53|TRP53|VEGFA	19.77	6
Curcumin	D003474	458-37-7	Tongue Neoplasms	MESH:D014062		AQP3|CRYAB|HSPB1|MIR222|MT1|PTGS2|SOD2|TRP53	19.15	6
Curcumin	D003474	458-37-7	Medulloblastoma	MESH:D008527		APC|CCNE1|CDK6|CDK9|CTNNB1|DNMT1|ERBB2|IRS2|MYC|PTCH1|STAT3	18.91	11
Curcumin	D003474	458-37-7	Leukemia, Lymphocytic, Chronic, B-Cell	MESH:D015451		ATM|BCL2|IL6|LEF1|PMAIP1|POLB|PTGS2|TFRC|TNFSF11|TP53|VDR	18.9	9
Curcumin	D003474	458-37-7	Gallbladder Neoplasms	MESH:D005706		BCL2|EGFR|ERBB2|ERBB3|KEAP1|KRAS|TP53	17.69	4
Curcumin	D003474	458-37-7	Ovarian Cysts	MESH:D010048		AGTR2|C1QB|GABRA1|MADCAM1|MS4A1|NFKB1|NMT2|PRKN|PTGS1	17.52	1
Curcumin	D003474	458-37-7	Adenocarcinoma Of Esophagus	MESH:C562730		CDKN2A|PIK3CA|PTGS2|SMAD4|TLR4|TP53	17.23	3
Curcumin	D003474	458-37-7	Precursor Cell Lymphoblastic Leukemia-Lymphoma	MESH:D054198		ABCB1|ARNT|BAX|CASP8|CDK6|CDKN2A|CYP1A2|CYP1B1|CYP2E1|HCK|NQO1|RB1|TP53|XRCC1	17.16	10
Curcumin	D003474	458-37-7	Lymphatic Metastasis	MESH:D008207		AQP3|CDKN2A|ERBB2|MT1A|MTOR|RASSF2|SOD2|STAT3	17.07	10
Curcumin	D003474	458-37-7	Lymphoma, Mantle-Cell	MESH:D020522		AK1|CCND1|CTNNB1|EIF4EBP1|GSK3B|MTOR|WNT3	17.05	5
Curcumin	D003474	458-37-7	Carcinoma, Small Cell	MESH:D018288		BIRC5|MTOR|NPPA|RB1|TP53|UGT1A1	15.6	5
Curcumin	D003474	458-37-7	Triple Negative Breast Neoplasms	MESH:D064726		CCL2|CDK2|CDK4|CDK6|CXCL8|KRAS|LRP6	15.43	4
Curcumin	D003474	458-37-7	Gastrointestinal Stromal Tumors	MESH:D046152		DYRK2|GLI1|GLI2|KIT|PTCH1|RB1|SMO|TGFBR2	14.47	4
Curcumin	D003474	458-37-7	Cecal Neoplasms	MESH:D002430		CCND1|CTNNB1|KRAS|TRP53	13.64	1
Curcumin	D003474	458-37-7	Leukemia-Lymphoma, Adult T-Cell	MESH:D015459		BIRC5|IFNA1|IFNG|IL10|IL2|IL4|STAT3	13.26	4
Curcumin	D003474	458-37-7	Bone Neoplasms	MESH:D001859		MMP2|MMP9|PLAU|PLOD2|PTGS2|TGFBR2	13.1	3
Curcumin	D003474	458-37-7	Peritoneal Neoplasms	MESH:D010534		CTNNB1|PDPN|SLC2A1|VIM|WT1	12.87	1
Curcumin	D003474	458-37-7	Leukemia, Myelogenous, Chronic, BCR-ABL Positive	MESH:D015464		ALOX5|BIRC5|GSTP1|HSPA5|MAPK14|PER2|TERT|WT1	12.83	8
Curcumin	D003474	458-37-7	Hodgkin Disease	MESH:D006689		CD40|CD40LG|CFLAR|GSTP1|ICAM1|MAPK1|NFKBIA|REL|UGT1A1	12.16	8
Curcumin	D003474	458-37-7	Leukemia, Myelomonocytic, Juvenile	MESH:D054429		DNMT3A|GATA2|JAK3|KRAS|PTPN11	12.02	4
Curcumin	D003474	458-37-7	Colorectal Neoplasms, Hereditary Nonpolyposis	MESH:D003123		APC|CD44|EPCAM|TGFBR2	12.01	4
Curcumin	D003474	458-37-7	Wilms Tumor	MESH:D009396		BCOR|CTNNB1|H19|IGF2|TP53|VHL|WT1	11.94	6
Curcumin	D003474	458-37-7	Meningioma	MESH:D008579		AKT1|ALAD|HES1|PTEN|SMO	11.74	4
Curcumin	D003474	458-37-7	Adrenal Gland Neoplasms	MESH:D000310		CDKN2A|CTNNB1|PTGS2|RB1|TP53	11.7	2
Curcumin	D003474	458-37-7	Polycystic Ovary Syndrome	MESH:D011085		ARHGAP30|ATF1|BAX|BCL2|CCNB1|DLG4|INS|JSRP1|LHB|TFRC|TOP2A|TRPV6	11.34	6
Curcumin	D003474	458-37-7	Precursor T-Cell Lymphoblastic Leukemia-Lymphoma	MESH:D054218		ABCG2|BCL2|CCND3|MTOR|NOTCH1|STAT1|STAT5B	11.19	8
Curcumin	D003474	458-37-7	Papilloma	MESH:D010212		CCND1|CDKN1A|EGFR|ERBB2|NQO1|ODC1|PTGS2|SOD2|TGFB1	10.94	7
Curcumin	D003474	458-37-7	Brain Stem Neoplasms	MESH:D020295		CDK4|CDK6|CDKN2A	10.77	1
Curcumin	D003474	458-37-7	Carcinoma, Intraductal, Noninfiltrating	MESH:D002285		HIF1A|SLC2A1|STAT5A	10.77	2
Curcumin	D003474	458-37-7	Clear-cell metastatic renal cell carcinoma	MESH:C538445		DNMT1|DNMT3A|VEGFA	10.74	2
Curcumin	D003474	458-37-7	Penile Neoplasms	MESH:D010412		KRAS|PIK3CA|TP53	10.73	2
Curcumin	D003474	458-37-7	Chondrosarcoma, Mesenchymal	MESH:D018211		BCL2|IL1A|MKI67	10.62	1
Curcumin	D003474	458-37-7	Neoplasms, Germ Cell and Embryonal	MESH:D009373		ERCC1|ERCC4|NANOG|POU5F1|SLC2A3	10.13	2
Curcumin	D003474	458-37-7	Carcinogenesis	MESH:D063646		AKT1|CDKN2A|ERBB2|H19|KRAS|NFE2L2	9.92	7
Curcumin	D003474	458-37-7	Testicular Germ Cell Tumor	MESH:C563236		ALOX5|BCL10|KIT|MMP2	9.72	3
Curcumin	D003474	458-37-7	Nerve Sheath Neoplasms	MESH:D018317		CDKN2A|SUZ12|TRP53	9.69	3
Curcumin	D003474	458-37-7	Salivary Gland Neoplasms	MESH:D012468		CCND1|CDH1|GAS6|IGFBP2|TOP2A|VCAN	9.58	2
Curcumin	D003474	458-37-7	Nasopharyngeal Neoplasms	MESH:D009303		EGFR|MMP2|RASSF2|WIF1	9.5	4
Curcumin	D003474	458-37-7	Lymphoma, Extranodal NK-T-Cell	MESH:D054391		CFLAR|JAK3|STAT5B	9.33	4
Curcumin	D003474	458-37-7	Carcinoma, Lobular	MESH:D018275		AGTR2|CDH1|STAT5A	9.28	4
Curcumin	D003474	458-37-7	Acute erythroleukemia	MESH:C535673		NUP98|RB1|TP53	9.18	1
Curcumin	D003474	458-37-7	Inflammatory Breast Neoplasms	MESH:D058922		CCL2|CTSB|CXCL8	9.06	1
Curcumin	D003474	458-37-7	WAGR Syndrome	MESH:D017624		PAX6|WT1	8.98	1
Curcumin	D003474	458-37-7	Bowen's Disease	MESH:D001913		CCND1|PPARGC1A|TFAM	8.78	2
Curcumin	D003474	458-37-7	Hamartoma Syndrome, Multiple	MESH:D006223		FGFR2|PTEN	8.75	17
Curcumin	D003474	458-37-7	Liposarcoma, Myxoid	MESH:D018208		DDIT3|FUS	8.71	3
Curcumin	D003474	458-37-7	Tuberous Sclerosis 2	MESH:C566021		IFNG|TSC2	8.67	2
Curcumin	D003474	458-37-7	Li-Fraumeni Syndrome	MESH:D016864		CHEK2|TP53	8.52	4
Curcumin	D003474	458-37-7	Proteus Syndrome	MESH:D016715		AKT1|PTEN	8.46	4
Curcumin	D003474	458-37-7	Carcinoma, Ovarian Epithelial	MESH:D000077216		AGER|ERBB2|FOS|RAF1|TP53	8.21	2
Curcumin	D003474	458-37-7	Lymphoma, Large-Cell, Anaplastic	MESH:D017728		HSP90AA1|RELA|STAT3	7.85	3
Curcumin	D003474	458-37-7	Lymphomatoid Papulosis	MESH:D017731		FAS|TGFB1	7.54	1
Curcumin	D003474	458-37-7	Urologic Neoplasms	MESH:D014571		CCND1|OGG1|TP53|VEGFA	7.43	4
Curcumin	D003474	458-37-7	Hepatoblastoma	MESH:D018197		CTNNB1|IGF2|PCNA	7.29	3
Curcumin	D003474	458-37-7	Lymphoma, T-Cell, Peripheral	MESH:D016411		ATM|DNMT3A|RHOA	6.89	2
Curcumin	D003474	458-37-7	Adenocarcinoma, Clear Cell	MESH:D018262		BCL2|TP53	6.77	1
Curcumin	D003474	458-37-7	Rhabdomyosarcoma, Alveolar	MESH:D018232		FOXO1|WWTR1	6.77	2
Curcumin	D003474	458-37-7	Neuroendocrine Tumors	MESH:D018358		CDKN1B|DAXX|PTHLH	6.65	3
Curcumin	D003474	458-37-7	Burkitt Lymphoma	MESH:D002051		A4GALT|BBC3|ID3|MYC	6.58	5
Curcumin	D003474	458-37-7	Meningioma, familial	MESH:C537443		PDGFB|PTEN	6.58	1
Curcumin	D003474	458-37-7	Lymphangioleiomyomatosis	MESH:D018192		HES1|TSC2	6.49	3
Curcumin	D003474	458-37-7	Basal Cell Nevus Syndrome	MESH:D001478		GLI2|PTCH1	6.35	7
Curcumin	D003474	458-37-7	Carcinosarcoma	MESH:D002296		TGFB1|VIM	6.29	1
Curcumin	D003474	458-37-7	Tuberous Sclerosis	MESH:D014402		IFNG|TSC2	6.24	5
Curcumin	D003474	458-37-7	Neurilemmoma	MESH:D009442		SUZ12|WT1	6.23	2
Curcumin	D003474	458-37-7	Melanoma, Cutaneous Malignant	MESH:C562393		CDKN2A|CREB1	6.21	2
Curcumin	D003474	458-37-7	Breast Neoplasms, Male	MESH:D018567		AR|CHEK2	6.15	3
Curcumin	D003474	458-37-7	Pancreatic Carcinoma	MESH:C562463		ALOX5|SOD2	6.12	2
Curcumin	D003474	458-37-7	Thymoma	MESH:D013945		CDKN2A|TP53	6.05	1
Curcumin	D003474	458-37-7	Neuroectodermal Tumors, Primitive	MESH:D018242		HES1|PTCH1|SMO	6	2
Curcumin	D003474	458-37-7	Carcinoid Tumor	MESH:D002276		MIR146A|MIR222|MIR30A	5.86	1
Curcumin	D003474	458-37-7	Rectal Neoplasms	MESH:D012004		APC|CDKN1B|EGFR	5.74	4
Curcumin	D003474	458-37-7	Uterine Neoplasms	MESH:D014594		CDKN1B|KRAS|PROM1|SMAD3	5.65	4
Curcumin	D003474	458-37-7	Leukemia, Myeloid	MESH:D007951		HDAC2|NQO1|TOP2B|VEGFA	5.63	3
Curcumin	D003474	458-37-7	Fibromatosis, Aggressive	MESH:D018222		APC|TNF	5.62	2
Curcumin	D003474	458-37-7	Mastocytosis, Systemic	MESH:D034721		HMOX1|KIT	5.53	2
Curcumin	D003474	458-37-7	Pituitary Neoplasms	MESH:D010911		CDKN1B|DRD2|IGF1	5.36	3
Curcumin	D003474	458-37-7	Liposarcoma	MESH:D008080		CDK4|FASN	5.3	3
Curcumin	D003474	458-37-7	Lymphoma, Follicular	MESH:D008224		BCL2|CREBBP|MYD88	5.28	3
Curcumin	D003474	458-37-7	Pheochromocytoma	MESH:D010673		MAOA|TH|VHL	5.13	3
Curcumin	D003474	458-37-7	Vaginal Neoplasms	MESH:D014625		IFNA1|IL2	5.12	1
Curcumin	D003474	458-37-7	Leukemia, T-Cell	MESH:D015458		NOTCH1|STAT3	5.09	2
Curcumin	D003474	458-37-7	Xeroderma Pigmentosum, Complementation Group F	MESH:C562592		ERCC4	5.03	1
Curcumin	D003474	458-37-7	XFE Progeroid Syndrome	MESH:C567043		ERCC4	5.03	1
Curcumin	D003474	458-37-7	Hypothalamic hamartomas	MESH:C537158		SMO	4.97	1
Curcumin	D003474	458-37-7	Maxillary Neoplasms	MESH:D008441		SMO	4.97	1
Curcumin	D003474	458-37-7	CULLER-JONES SYNDROME	OMIM:615849		GLI2	4.93	1
Curcumin	D003474	458-37-7	Congenital myasthenic syndrome with episodic apnea	MESH:C535759		CHAT	4.9	1
Curcumin	D003474	458-37-7	Denys-Drash Syndrome	MESH:D030321		WT1	4.9	1
Curcumin	D003474	458-37-7	Metachondromatosis	MESH:C562938		PTPN11	4.87	1
Curcumin	D003474	458-37-7	Osteochondroma	MESH:D015831		PTPN11	4.87	1
Curcumin	D003474	458-37-7	PARAGANGLIOMAS 5	OMIM:614165		SDHA	4.85	1
Curcumin	D003474	458-37-7	Sarcoma, Synovial	MESH:D013584		BCL2|VIM	4.82	2
Curcumin	D003474	458-37-7	Leiomyoma, Epithelioid	MESH:D018230		COL4A5	4.79	1
Curcumin	D003474	458-37-7	MULTIPLE FIBROADENOMAS OF THE BREAST	OMIM:615554		PRLR	4.78	1
Curcumin	D003474	458-37-7	Neurofibroma	MESH:D009455		SUZ12	4.78	1
Curcumin	D003474	458-37-7	Nevus, Pigmented	MESH:D009508		SUZ12	4.78	1
Curcumin	D003474	458-37-7	Phyllodes Tumor of the Prostate	MESH:C549759		KLK3	4.78	1
Curcumin	D003474	458-37-7	Enteropathy-Associated T-Cell Lymphoma	MESH:D058527		STAT5B	4.77	1
Curcumin	D003474	458-37-7	Colorectal Cancer, Hereditary Nonpolyposis, Type 8	MESH:C567685		EPCAM	4.76	1
Curcumin	D003474	458-37-7	Congenital Lipomatous Overgrowth, Vascular Malformations, and Epidermal Nevi	MESH:C567863		PIK3CA	4.75	1
Curcumin	D003474	458-37-7	COWDEN SYNDROME 5	OMIM:615108		PIK3CA	4.75	1
Curcumin	D003474	458-37-7	Rhabdomyosarcoma	MESH:D012208		IGF2|PTCH1|VEGFA	4.75	3
Curcumin	D003474	458-37-7	Keratoacanthoma familial	MESH:C536150		TGFBR1	4.73	2
Curcumin	D003474	458-37-7	Sarcoma, Clear Cell	MESH:D018227		BCOR	4.73	1
Curcumin	D003474	458-37-7	Mediastinal Neoplasms	MESH:D008479		JAK3	4.71	1
Curcumin	D003474	458-37-7	Colorectal Cancer, Hereditary Nonpolyposis, Type 6	MESH:C566039		TGFBR2	4.67	1
Curcumin	D003474	458-37-7	MELANOMA, CUTANEOUS MALIGNANT, SUSCEPTIBILITY TO, 9	OMIM:615134		TERT	4.64	1
Curcumin	D003474	458-37-7	Ameloblastoma	MESH:D000564		SMO	4.63	1
Curcumin	D003474	458-37-7	Li-Fraumeni Syndrome 2	MESH:C563755		CHEK2	4.62	1
Curcumin	D003474	458-37-7	Neoplastic Cells, Circulating	MESH:D009360		ERBB2	4.56	1
Curcumin	D003474	458-37-7	Soft Tissue Neoplasms	MESH:D012983		BCL2|TNF	4.55	3
Curcumin	D003474	458-37-7	Melanoma astrocytoma syndrome	MESH:C536149		CDKN2A	4.5	1
Curcumin	D003474	458-37-7	MELANOMA, CUTANEOUS MALIGNANT, SUSCEPTIBILITY TO, 2	OMIM:155601		CDKN2A	4.5	1
Curcumin	D003474	458-37-7	Melanoma-Pancreatic Cancer Syndrome	MESH:C563985		CDKN2A	4.5	1
Curcumin	D003474	458-37-7	Gestational Trophoblastic Disease	MESH:D031901		POU5F1	4.43	1
Curcumin	D003474	458-37-7	Leukemia, Large Granular Lymphocytic	MESH:D054066		STAT5B	4.43	2
Curcumin	D003474	458-37-7	MELANOMA, CUTANEOUS MALIGNANT, SUSCEPTIBILITY TO, 3	OMIM:609048		CDK4	4.43	1
Curcumin	D003474	458-37-7	Vipoma	MESH:D003969		IFNA1	4.37	1
Curcumin	D003474	458-37-7	Exostoses, Multiple Hereditary	MESH:D005097		PTPN11	4.34	1
Curcumin	D003474	458-37-7	Multiple Endocrine Neoplasia, Type IV	MESH:C567059		CDKN1B	4.34	1
Curcumin	D003474	458-37-7	Dermatofibrosarcoma	MESH:D018223		PDGFB	4.32	1
Curcumin	D003474	458-37-7	Fibromatosis, Congenital Generalized	MESH:C562978		PDGFRB	4.32	1
Curcumin	D003474	458-37-7	Histiocytoma, Angiomatoid Fibrous	MESH:C563181		CREB1	4.32	1
Curcumin	D003474	458-37-7	Lymphoma, B-Cell, Marginal Zone	MESH:D018442		BCL10	4.31	1
Curcumin	D003474	458-37-7	Leukemia, Megakaryoblastic, Acute	MESH:D007947		BIRC5	4.3	1
Curcumin	D003474	458-37-7	Mixed Tumor, Mullerian	MESH:D018200		PROM1	4.29	1
Curcumin	D003474	458-37-7	Neoplasm Seeding	MESH:D009366		CDH1	4.29	1
Curcumin	D003474	458-37-7	Fibromatosis, Abdominal	MESH:D018221		APC	4.25	1
Curcumin	D003474	458-37-7	Turcot syndrome	MESH:C536928		APC	4.25	1
Curcumin	D003474	458-37-7	Leukemia, Prolymphocytic, T-Cell	MESH:D015461		STAT5B	4.23	1
Curcumin	D003474	458-37-7	Juvenile polyposis syndrome	MESH:C537702		SMAD4	4.22	1
Curcumin	D003474	458-37-7	Lynch syndrome I (site-specific colonic cancer)	MESH:C537261		EPCAM	4.22	1
Curcumin	D003474	458-37-7	Desmoid disease, hereditary	MESH:C535944		APC	4.12	1
Curcumin	D003474	458-37-7	Chondrosarcoma	MESH:D002813		COL2A1	4.09	1
Curcumin	D003474	458-37-7	Epidermal Nevus	MESH:C580062		PIK3CA	4.08	1
Curcumin	D003474	458-37-7	Adenocarcinoma, Follicular	MESH:D018263		KRAS	4.07	1
Curcumin	D003474	458-37-7	Nevus, Sebaceous of Jadassohn	MESH:D054000		KRAS	4.07	2
Curcumin	D003474	458-37-7	Mastocytosis	MESH:D008415		KIT	4.06	1
Curcumin	D003474	458-37-7	Adenocarcinoma, Bronchiolo-Alveolar	MESH:D002282		MIR19A	4.04	1
Curcumin	D003474	458-37-7	Paraneoplastic Syndromes	MESH:D010257		EPO	4.03	1
Curcumin	D003474	458-37-7	Hemangioma, capillary infantile	MESH:C535860		KDR	4.02	1
Curcumin	D003474	458-37-7	Rhabdomyosarcoma, Embryonal	MESH:D018233		BCOR	4.02	1
Curcumin	D003474	458-37-7	Sebaceous Gland Neoplasms	MESH:D012626		LEF1	4.02	1
Curcumin	D003474	458-37-7	Precursor B-Cell Lymphoblastic Leukemia-Lymphoma	MESH:D015452		CCN2|STAT3	4.01	2
Curcumin	D003474	458-37-7	Melanoma, Amelanotic	MESH:D018328		IFNB1	3.99	1
Curcumin	D003474	458-37-7	Thoracic Neoplasms	MESH:D013899		SOX2	3.97	1
Curcumin	D003474	458-37-7	Aberrant Crypt Foci	MESH:D058739		APC|CTNNB1	3.96	3
Curcumin	D003474	458-37-7	Neoplasm, Residual	MESH:D018365		IL2	3.95	1
Curcumin	D003474	458-37-7	Craniopharyngioma	MESH:D003397		CTNNB1	3.93	1
Curcumin	D003474	458-37-7	Anus Neoplasms	MESH:D001005		IFNB1	3.92	2
Curcumin	D003474	458-37-7	COWDEN SYNDROME 6	OMIM:615109		AKT1	3.91	1
Curcumin	D003474	458-37-7	Anaplasia	MESH:D000708		HIF1A	3.9	1
Curcumin	D003474	458-37-7	Adrenocortical Carcinoma, Hereditary	MESH:C565972		TP53	3.89	1
Curcumin	D003474	458-37-7	Papilloma, Choroid Plexus	MESH:D020288		TP53	3.89	1
Curcumin	D003474	458-37-7	Testicular Neoplasms	MESH:D013736		ERCC1|ERCC4	3.86	1
Curcumin	D003474	458-37-7	Hematologic Neoplasms	MESH:D019337		ABCB1|HSPA5	3.83	2
Curcumin	D003474	458-37-7	Adenomatous Polyps	MESH:D018256		APC	3.8	1
Curcumin	D003474	458-37-7	Follicular Cyst	MESH:D005497		SCARB1	3.8	1
Curcumin	D003474	458-37-7	Leukemia, Hairy Cell	MESH:D007943		MAP2K1	3.76	1
Curcumin	D003474	458-37-7	Phyllodes Tumor	MESH:D003557		RARA	3.74	1
Curcumin	D003474	458-37-7	Melanoma, Experimental	MESH:D008546		IFNB1|PTEN	3.73	2
Curcumin	D003474	458-37-7	Pilomatrixoma	MESH:D018296		CTNNB1	3.73	1
Curcumin	D003474	458-37-7	Pancreatic cancer, adult	MESH:C535836		AHR	3.71	1
Curcumin	D003474	458-37-7	Adenoma, Liver Cell	MESH:D018248		CDKN1B|CTNNB1|MKI67|PTEN	3.7	4
Curcumin	D003474	458-37-7	Mycosis Fungoides	MESH:D009182		TNFRSF1B	3.67	1
Curcumin	D003474	458-37-7	Neoplasm Regression, Spontaneous	MESH:D009365		TGFB1	3.67	1
Curcumin	D003474	458-37-7	Leukemia, Monocytic, Acute	MESH:D007948		DNMT3A	3.65	1
Curcumin	D003474	458-37-7	Neuroectodermal Tumors, Primitive, Peripheral	MESH:D018241		KIT	3.64	1
Curcumin	D003474	458-37-7	Fibroadenoma	MESH:D018226		RARA	3.58	1
Curcumin	D003474	458-37-7	Leukemia, Experimental	MESH:D007942		PTPN11	3.55	1
Curcumin	D003474	458-37-7	Lymphoma, B-Cell	MESH:D016393		JAK3|PTGS2	3.55	2
Curcumin	D003474	458-37-7	Neoplasms, Radiation-Induced	MESH:D009381		CEBPA	3.53	1
Curcumin	D003474	458-37-7	Neoplasms, Squamous Cell	MESH:D018307		CHEK2	3.53	1
Curcumin	D003474	458-37-7	Thyroid Carcinoma, Anaplastic	MESH:D065646		SOD2	3.49	1
Curcumin	D003474	458-37-7	Waldenstrom Macroglobulinemia	MESH:D008258		MYD88	3.48	2
Curcumin	D003474	458-37-7	Hemangioblastoma	MESH:D018325		HIF1A	3.46	1
Curcumin	D003474	458-37-7	Lipoma	MESH:D008067		PTEN	3.46	1
Curcumin	D003474	458-37-7	Lymphoma, Non-Hodgkin	MESH:D008228		BCL10|BCL2|CHEK2|CYP2E1|TFRC	3.45	6
Curcumin	D003474	458-37-7	AIDS-related Kaposi sarcoma	MESH:C554498		BCL2	3.43	1
Curcumin	D003474	458-37-7	Choledochal Cyst	MESH:D015529		CFTR	3.41	1
Curcumin	D003474	458-37-7	Neoplasms, Second Primary	MESH:D016609		RARA	3.39	1
Curcumin	D003474	458-37-7	Oligodendroglioma	MESH:D009837		HES1	3.39	1
Curcumin	D003474	458-37-7	Carcinoma, Merkel Cell	MESH:D015266		MYC	3.37	1
Curcumin	D003474	458-37-7	Polycythemia Vera	MESH:D011087		JAK2	3.35	12
Curcumin	D003474	458-37-7	Thymus Neoplasms	MESH:D013953		TRP53	3.34	1
Curcumin	D003474	458-37-7	Thyroid Cancer, Papillary	MESH:D000077273		SNAI1|SNAI2	3.3	1
Curcumin	D003474	458-37-7	Leukoplakia, Oral	MESH:D007972		PTGS2	3.29	1
Curcumin	D003474	458-37-7	Bile Duct Neoplasms	MESH:D001650		EGFR	3.26	1
Curcumin	D003474	458-37-7	Retinoblastoma	MESH:D012175		RB1	3.25	1
Curcumin	D003474	458-37-7	Pleural Neoplasms	MESH:D010997		SPP1	3.23	1
Curcumin	D003474	458-37-7	Sarcoma, Experimental	MESH:D012513		EPO	3.22	1
Curcumin	D003474	458-37-7	Leydig Cell Tumor	MESH:D007984		LHB	3.18	1
Curcumin	D003474	458-37-7	Ureteral Neoplasms	MESH:D014516		AHR	3.12	1
Curcumin	D003474	458-37-7	Leukemia, Lymphoid	MESH:D007945		TERT	3.06	1
Curcumin	D003474	458-37-7	Neuroectodermal Tumors	MESH:D017599		MYC	3.06	1
Curcumin	D003474	458-37-7	Carcinoma in Situ	MESH:D002278		PTGS2	3.05	2
Curcumin	D003474	458-37-7	Hemangioma	MESH:D006391		PTEN	3.05	1
Curcumin	D003474	458-37-7	Hamartoma	MESH:D006222		CYP1A1	3.02	1
Curcumin	D003474	458-37-7	Gliosarcoma	MESH:D018316		VEGFA	2.99	1
Curcumin	D003474	458-37-7	Carcinoma, Lewis Lung	MESH:D018827		TXNRD1	2.94	1
Curcumin	D003474	458-37-7	Leukemia, Megakaryoblastic, of Down Syndrome	MESH:C566025		TP53	2.9	1
Curcumin	D003474	458-37-7	Gastro-enteropancreatic neuroendocrine tumor	MESH:C535650		IL10	2.79	1
Curcumin	D003474	458-37-7	Thyroid cancer, follicular	MESH:C572845		PPARG	2.7	1
Curcumin	D003474	458-37-7	Myasthenia Gravis	MESH:D009157		FAS	2.62	1
Curcumin	D003474	458-37-7	Sarcoma, Kaposi	MESH:D012514		IL6	2.62	1
Curcumin	D003474	458-37-7	Central Nervous System Neoplasms	MESH:D016543		TP53	2.59	1
Curcumin	D003474	458-37-7	Nose Neoplasms	MESH:D009669		MMP2	2.57	1
Curcumin	D003474	458-37-7	Prostatic Neoplasms, Castration-Resistant	MESH:D064129		AR	2.56	4
Curcumin	D003474	458-37-7	Leiomyosarcoma	MESH:D007890		PTGS2	2.4	1
