# Supplementary material for: Curcumin, thymoquinone, and 3, 3′-diindolylmethane combinations attenuate lung and liver cancers progression
Source: Front Pharmacol. 2022 Jun 29;13:936996. doi: 10.3389/fphar.2022.936996 (PMC9277483; doi:10.3389/fphar.2022.936996)
Supplement: Supplementary file 4 [file DataSheet6.CSV]

Chemical Name	Chemical ID	CAS RN	Disease Name	Disease ID	Direct Evidence	Inference Network	Inference Score	Reference Count
3,3'-diindolylmethane	C016392	5/4/1968	Breast Neoplasms	MESH:D001943	therapeutic	ABCB1|AHR|AR|BAX|BCL2|BIRC5|CCND1|CDH1|CDH2|CDKN1B|CXCR4|CYP17A1|CYP19A1|CYP1A1|CYP1B1|CYP2B1|CYP3A4|DDIT3|DNMT1|DNMT3B|ERBB2|ESR1|ESR2|HMOX1|IFNG|IL6|KDR|KRT18|MDM2|MMP2|MMP9|NCOA2|NFE2L2|NOS2|NQO1|PARP1|PTGS2|RELA|RPL31|RPS4X|RPS6|SNAI1|SNAI2|TFPI2|TNF|TP53|TYMS	105.11	121
3,3'-diindolylmethane	C016392	5/4/1968	Colonic Neoplasms	MESH:D003110	therapeutic	BAX|BCL2|BIRC5|CCND1|CDKN1A|DNMT1|ERBB2|HSPB1|IFNG|MMP9|MYC|NOS2|PTGS2|RELA|TNF|TP53|TYMS	38.13	30
3,3'-diindolylmethane	C016392	5/4/1968	Mammary Neoplasms, Experimental	MESH:D008325	therapeutic	ACTG1|CCND1|CDH1|CDK4|CDK6|DBI|ERBB2|ESR1|ESR2|HMOX1|MMP2|MMP9|RBP4|TF|TFF1|XIAP	36.95	12
3,3'-diindolylmethane	C016392	5/4/1968	Squamous Cell Carcinoma of Head and Neck	MESH:D000077195	therapeutic	ABCB1|CCNB1|CCND1|CDK2|CDK4|CDK6|PTGS2|TP53	25.23	7
3,3'-diindolylmethane	C016392	5/4/1968	Precursor T-Cell Lymphoblastic Leukemia-Lymphoma	MESH:D054218	therapeutic	BCL2|CCND3|MYB|RPL10	11.65	5
3,3'-diindolylmethane	C016392	5/4/1968	Intestinal Neoplasms	MESH:D007414	therapeutic	BAX|BCL2|CDKN1A|CDKN1B	11.08	6
3,3'-diindolylmethane	C016392	5/4/1968	Mouth Neoplasms	MESH:D009062	therapeutic	CYP1B1|HSPB1|PTGS2|TP53	9.37	5
3,3'-diindolylmethane	C016392	5/4/1968	Prostatic Neoplasms	MESH:D011471		AHR|AR|ATF3|BAD|BAX|BCL2|BIRC5|CCND1|CDH1|CDKN1A|CDKN1B|CTSB|CTSD|CYP17A1|CYP19A1|CYP1A1|CYP1B1|CYP3A4|DNAJC3|DNMT1|DNMT3B|ERBB2|ESR1|ESR2|GDF15|GREB1|GSK3B|GSTM1|HMOX1|HSP90B1|IL2|IL6|KLK3|MAPK3|MDM2|MMP9|MYC|NCOA2|NFE2L2|NQO1|P4HB|PARP1|PLAU|PTGS2|RPL10|TP53|TYMS	110.07	97
3,3'-diindolylmethane	C016392	5/4/1968	Stomach Neoplasms	MESH:D013274		AHR|BCL2L1|BIRC5|CCND1|CDH1|CDH2|CDK4|CDKN1A|CDKN1B|CDKN2D|DNMT1|DNMT3B|ERBB2|HMOX1|HSPB1|IL6|MAPK1|MAPK3|MDM2|MYC|PLAU|PLIN2|PTGS2|RBP4|RPS6|SNAI1|TNF|TP53|TYMS	72.96	38
3,3'-diindolylmethane	C016392	5/4/1968	Carcinoma, Hepatocellular	MESH:D006528		ABCB1|AR|BCL2L1|BIRC5|CCN1|CCNB1|CCND1|CDC25C|CDK4|CDKN1B|CTSD|CYP17A1|CYP1A1|CYP1A2|ESR1|GDF15|GSTM1|HSPA5|HSPB1|IL6|MMP2|MMP9|MYC|NFE2L2|NME1|PARP1|PGD|PTGS2|RPS6|TALDO1|TFPI2|TNF|TP53|TYMS	72.47	43
3,3'-diindolylmethane	C016392	5/4/1968	Neoplasm Metastasis	MESH:D009362		ABCB1|AHR|CDH1|CDH2|CXCR4|CYP19A1|ERBB2|ERCC4|ESR1|GDF15|IL2|IL6|MAPK1|MAPK3|MMP2|MMP9|MYC|NFE2L2|NME1|PLAU|PTGS2|SNAI1|SNAI2|TFPI2|TNF|TP53	63.26	32
3,3'-diindolylmethane	C016392	5/4/1968	Neoplasm Invasiveness	MESH:D009361		AHR|CDH1|CDH2|CTSB|CTSD|CXCR4|DNMT1|ESR1|HMOX1|IL6|KRT19|MAPK1|MAPK3|MMP2|MMP9|NFE2L2|NME1|PLAU|RELA|SNAI1|SNAI2|TF|TIMP1|TNF	56.94	36
3,3'-diindolylmethane	C016392	5/4/1968	Colorectal Neoplasms	MESH:D015179		ABCB1|ARNT|BAX|BCL2|BIRC5|CCND1|CDH1|CYP1A2|CYP1B1|ESR2|GSTM1|KDR|MMP2|MYC|NME1|NQO1|PARP1|PTGS2|TFPI2|TGFBR1|TNF|TP53|TYMS	54.41	43
3,3'-diindolylmethane	C016392	5/4/1968	Carcinoma, Squamous Cell	MESH:D002294		BIRC5|CCND1|CDH1|CYP1A2|CYP1B1|GSTM1|HDAC1|HDAC2|HSPB1|IL6|MAPK1|MAPK3|MMP9|MYC|NFE2L2|PTGS2|TP53|TYMS	48.76	14
3,3'-diindolylmethane	C016392	5/4/1968	Lung Neoplasms	MESH:D008175		AR|BCL2L1|BIRC5|CCN1|CCND1|CDKN1A|CDKN1B|CYP1A2|CYP1B1|ERBB2|ESR1|GSTM1|HMOX1|IFNG|IL2|IL6|MAPK1|MAPK3|MYC|NOS2|TNF|TP53|TYMS	46.34	40
3,3'-diindolylmethane	C016392	5/4/1968	Cell Transformation, Neoplastic	MESH:D002471		ACTG1|ATF3|BCL2|CCND1|CDH1|CXCR4|ESR1|GSK3B|IL6|KRT19|MDM2|MMP9|MYC|NFE2L2|NOS2|PARP1|RELA|SNAI1|TP53	44.73	24
3,3'-diindolylmethane	C016392	5/4/1968	Esophageal Neoplasms	MESH:D004938		ABCB1|BAX|BBC3|BCL2|CCND1|CYP19A1|ERBB2|KDR|NOS2|NR1I2|PTGS2|SNAI2|TP53|XIAP	41.19	14
3,3'-diindolylmethane	C016392	5/4/1968	Carcinoma	MESH:D002277		ABCB1|ACTG1|BCL2|BCL2L1|CCND1|CDH1|CDK4|DBI|DNMT1|DNMT3B|ESR1|ESR2|MYC|PTGS2|RBP4|TF|TP53	40.85	15
3,3'-diindolylmethane	C016392	5/4/1968	Urinary Bladder Neoplasms	MESH:D001749		CDH1|CDKN1A|ERBB2|ERCC4|ESR1|ESR2|GSTM1|IL2|MAGEA9|MMP2|MMP9|MYC|NQO1|PTGS2|TNF|TP53	35.81	28
3,3'-diindolylmethane	C016392	5/4/1968	Pancreatic Neoplasms	MESH:D010190		AHR|BCL2L1|CDH1|CYP2B1|KDR|MMP2|MMP9|MYC|PLAU|PTGS2|TFPI2|TNF|TP53|TYMS	34.71	25
3,3'-diindolylmethane	C016392	5/4/1968	Adenocarcinoma	MESH:D000230		BCL2|BIRC5|CCND1|CYP19A1|DNMT1|ERBB2|ESR1|ESR2|KDR|MYC|NR1I2|PLAU|PTGS2|TNF|TP53	33.95	17
3,3'-diindolylmethane	C016392	5/4/1968	Ovarian Neoplasms	MESH:D010051		ATF3|BIRC5|CDH1|CDKN1B|CYP1B1|ERBB2|IL6|MAPK1|MAPK3|MYC|TP53|TYMS|XIAP	30.53	16
3,3'-diindolylmethane	C016392	5/4/1968	Melanoma	MESH:D008545		ARNT|CDK2|CYP1B1|GDF15|HDAC2|IFNG|IL2|MDM2|PARP1|PTGS2|RPS3|TFPI2|TNF|TP53	28.28	38
3,3'-diindolylmethane	C016392	5/4/1968	Liver Neoplasms, Experimental	MESH:D008114		BBC3|BCL2|BCL2L1|CCND1|CDH1|CYP1A2|IL6|KDR|MAPK1|MAPK3|MMP2|MYC|TNF|TP53	27.29	13
3,3'-diindolylmethane	C016392	5/4/1968	Liver Neoplasms	MESH:D008113		AHR|ATF3|CCND1|CCR4|CDKN1A|CDKN1B|ESR1|GSTM1|HMOX1|IL2|KRT18|MYC|NFE2L2|TNF|TP53	27.01	19
3,3'-diindolylmethane	C016392	5/4/1968	Prostatic Intraepithelial Neoplasia	MESH:D019048		AR|CDH1|CDKN1B|DNMT1|ESR1|ESR2	24.31	4
3,3'-diindolylmethane	C016392	5/4/1968	Mesothelioma, Malignant	MESH:D000086002		BCL2|CDK6|CDKN1A|GSTM1|IFNG|IL6|PARP1|TF|TP53	23.95	8
3,3'-diindolylmethane	C016392	5/4/1968	Neoplasm Recurrence, Local	MESH:D009364		AR|ERBB2|ESR1|KLK3|PLAU|PTGS2|TYMS	23.83	6
3,3'-diindolylmethane	C016392	5/4/1968	Carcinoma, Renal Cell	MESH:D002292		BIRC5|CTSB|CTSD|ERBB2|GSTM1|HSPB1|IL6|PTGS2|RELA|TP53	23.72	12
3,3'-diindolylmethane	C016392	5/4/1968	Mammary Neoplasms, Animal	MESH:D015674		ACTG1|CCND1|CDH1|CDK4|DBI|ERBB2|ESR1|ESR2|RBP4|TF	22.54	7
3,3'-diindolylmethane	C016392	5/4/1968	Endometrial Neoplasms	MESH:D016889		BIRC5|CCND1|CDH1|ESR1|ESR2|MYC|NFE2L2|STAR	21.12	9
3,3'-diindolylmethane	C016392	5/4/1968	Polycystic Ovary Syndrome	MESH:D011085		BAX|BCL2|CCNB1|CYP19A1|FSHR|GNAS|LHB|RBP4|STAR	21.02	10
3,3'-diindolylmethane	C016392	5/4/1968	Adrenal Gland Neoplasms	MESH:D000310		GNAS|GNRH1|GNRHR|PTGS2|TP53	20.42	4
3,3'-diindolylmethane	C016392	5/4/1968	Multiple Myeloma	MESH:D009101		BCL2|BCL2L1|CCND1|HSPB1|IL6|NQO1|PARP1|TNFSF8	19.71	9
3,3'-diindolylmethane	C016392	5/4/1968	Precursor Cell Lymphoblastic Leukemia-Lymphoma	MESH:D054198		ABCB1|ARNT|BAX|CDK6|CYP1A2|CYP1B1|NQO1|TP53	19.45	6
3,3'-diindolylmethane	C016392	5/4/1968	Neoplasms, Experimental	MESH:D009374		AHR|ARNT|CCND1|CDH1|CDK4|ERBB2|IFNG|IL2|NQO1|RELA|TNF	19.43	12
3,3'-diindolylmethane	C016392	5/4/1968	Cholangiocarcinoma	MESH:D018281		ERBB2|GNAS|IL6|NOS2|PTGS2|TP53	19.19	3
3,3'-diindolylmethane	C016392	5/4/1968	Glioma	MESH:D005910		CCR4|CYP2B1|ERBB2|H3-3A|MYB|PTGS2|TNF|TP53	19.19	11
3,3'-diindolylmethane	C016392	5/4/1968	Glioblastoma	MESH:D005909		BRD2|CDK6|CTSB|H3-3A|IL2|MMP2|MMP9|MYC	19.1	8
3,3'-diindolylmethane	C016392	5/4/1968	Kidney Neoplasms	MESH:D007680		ABCB1|CCND1|CDKN1B|CYP1A1|IL2|MAPK1|MAPK3|PTGS2	19.04	9
3,3'-diindolylmethane	C016392	5/4/1968	Carcinoma, Non-Small-Cell Lung	MESH:D002289		ABCB1|ATF3|BIRC5|MDM2|MMP9|MYC|NFE2L2|NQO1|TP53	18.86	15
3,3'-diindolylmethane	C016392	5/4/1968	Esophageal Squamous Cell Carcinoma	MESH:D000077277		CCND1|CDKN1A|HSPA5|KRT19|NFE2L2|PTGS2|TP53	18.49	6
3,3'-diindolylmethane	C016392	5/4/1968	Carcinoma, Transitional Cell	MESH:D002295		CCND1|CDKN1A|ESR2|PLAU|PTGS2|TNF|TP53	18	9
3,3'-diindolylmethane	C016392	5/4/1968	Medulloblastoma	MESH:D008527		BRD2|CDK6|DNMT1|ERBB2|ESR2|MYC	17.59	7
3,3'-diindolylmethane	C016392	5/4/1968	Leukemia, Lymphocytic, Chronic, B-Cell	MESH:D015451		BCL2|IL6|PMAIP1|PTGS2|TNFSF8|TP53	17.57	6
3,3'-diindolylmethane	C016392	5/4/1968	Leukemia-Lymphoma, Adult T-Cell	MESH:D015459		BIRC5|CCR4|IFNG|IL2|TNFSF8	16.78	4
3,3'-diindolylmethane	C016392	5/4/1968	Sezary Syndrome	MESH:D012751		CCR4|CDKN1B|MAPK1|TP53	14.72	2
3,3'-diindolylmethane	C016392	5/4/1968	Adenocarcinoma of Lung	MESH:D000077192		AHR|HSPB1|MYC|RPL13A|TF|TYMS|XRCC6	14.61	4
3,3'-diindolylmethane	C016392	5/4/1968	Head and Neck Neoplasms	MESH:D006258		BCL2|BCL2L1|MAPK1|MAPK3|TYMS	14.45	3
3,3'-diindolylmethane	C016392	5/4/1968	Bone Neoplasms	MESH:D001859		MMP2|MMP9|PLAU|PTGS2	14.38	2
3,3'-diindolylmethane	C016392	5/4/1968	Thyroid Neoplasms	MESH:D013964		CCND1|IL6|MAPK1|PTGS2|TNF|TP53	14.15	5
3,3'-diindolylmethane	C016392	5/4/1968	Nasopharyngeal Carcinoma	MESH:D000077274		CCND1|ERBB2|MMP2|TP53	13.85	3
3,3'-diindolylmethane	C016392	5/4/1968	Osteosarcoma	MESH:D012516		CYP3A4|MMP2|MYC|NR1I2|TP53	13.63	5
3,3'-diindolylmethane	C016392	5/4/1968	Leukemia	MESH:D007938		AR|BAD|CCND1|ESR1|GSTM1|IL2	12.9	7
3,3'-diindolylmethane	C016392	5/4/1968	Mesothelioma	MESH:D008654		CDH1|CDKN1B|ESR1|GSTM1|IFNG	12.74	5
3,3'-diindolylmethane	C016392	5/4/1968	Neuroblastoma	MESH:D009447		ABCB1|COX2|ESR1|GNAS|MYC	12.65	4
3,3'-diindolylmethane	C016392	5/4/1968	Astrocytoma	MESH:D001254		AR|ESR1|ESR2|MMP9	12.48	2
3,3'-diindolylmethane	C016392	5/4/1968	Papilloma	MESH:D010212		CCND1|CDKN1A|ERBB2|NQO1|PTGS2	12.15	4
3,3'-diindolylmethane	C016392	5/4/1968	Carcinoma, Ductal	MESH:D044584		CDH1|MYC|TP53	12.05	1
3,3'-diindolylmethane	C016392	5/4/1968	Hemangiosarcoma	MESH:D006394		CCND1|KDR|MYC|TP53	11.92	2
3,3'-diindolylmethane	C016392	5/4/1968	Prostate cancer, familial	MESH:C537243		BCL2|CDH1|CDKN1B|DNMT3B	11.4	3
3,3'-diindolylmethane	C016392	5/4/1968	Skin Neoplasms	MESH:D012878		MMP9|NFE2L2|PTGS2|RELA|TGFBR1|TP53	10.92	7
3,3'-diindolylmethane	C016392	5/4/1968	Gallbladder Neoplasms	MESH:D005706		BCL2|ERBB2|TP53	10.78	3
3,3'-diindolylmethane	C016392	5/4/1968	Barrett Esophagus	MESH:D001471		NR1I2|PTGS2|RELA	10.73	4
3,3'-diindolylmethane	C016392	5/4/1968	Carcinoma, Ductal, Breast	MESH:D018270		CDH1|ERBB2|PTGS2	10.39	4
3,3'-diindolylmethane	C016392	5/4/1968	Tongue Neoplasms	MESH:D014062		HSPB1|PTGS2|TYMS	10.21	4
3,3'-diindolylmethane	C016392	5/4/1968	Triple Negative Breast Neoplasms	MESH:D064726		CDK2|CDK4|CDK6	10.09	1
3,3'-diindolylmethane	C016392	5/4/1968	Brain Stem Neoplasms	MESH:D020295		CDK4|CDK6	9.75	1
3,3'-diindolylmethane	C016392	5/4/1968	Adenocarcinoma, Clear Cell	MESH:D018262		BCL2|TP53	9.66	1
3,3'-diindolylmethane	C016392	5/4/1968	Brain Neoplasms	MESH:D001932		CCND1|CDK4|IL2|RELA	9.62	3
3,3'-diindolylmethane	C016392	5/4/1968	Carcinoma, Basal Cell	MESH:D002280		ERBB2|IL6|TP53	9.5	5
3,3'-diindolylmethane	C016392	5/4/1968	Carcinoma, Adenoid Cystic	MESH:D003528		CCND1|CDH1|MYB|TP53	9.45	4
3,3'-diindolylmethane	C016392	5/4/1968	Carcinoma, Ovarian Epithelial	MESH:D000077216		ERBB2|GSTM1|TP53	9.09	3
3,3'-diindolylmethane	C016392	5/4/1968	Carcinogenesis	MESH:D063646		ERBB2|NFE2L2|TNFSF8	8.9	3
3,3'-diindolylmethane	C016392	5/4/1968	Leukemia, Myeloid, Acute	MESH:D015470		BCL2|CDK6|HSPB1|MYC|TNFSF8	8.22	7
3,3'-diindolylmethane	C016392	5/4/1968	Leydig Cell Tumor	MESH:D007984		LHB|LHCGR	7.95	3
3,3'-diindolylmethane	C016392	5/4/1968	Sarcoma	MESH:D012509		IFNG|TNF|TP53	7.58	5
3,3'-diindolylmethane	C016392	5/4/1968	Lymphoma, Large B-Cell, Diffuse	MESH:D016403		ABCB1|BCL2|MYC	7.55	3
3,3'-diindolylmethane	C016392	5/4/1968	Precancerous Conditions	MESH:D011230		CCND1|CDH1|IL6|MDM2|PTGS2	7.44	5
3,3'-diindolylmethane	C016392	5/4/1968	Adenocarcinoma Of Esophagus	MESH:C562730		PTGS2|TP53	7.37	2
3,3'-diindolylmethane	C016392	5/4/1968	Soft Tissue Neoplasms	MESH:D012983		BCL2|TNF	7.35	3
3,3'-diindolylmethane	C016392	5/4/1968	Neuroendocrine Tumors	MESH:D018358		CDKN1B|TYMS	7.34	2
3,3'-diindolylmethane	C016392	5/4/1968	Uterine Cervical Neoplasms	MESH:D002583		BIRC5|CCND1|MYC	7.33	1
3,3'-diindolylmethane	C016392	5/4/1968	Adenoma	MESH:D000236		BCL2|BCL2L1|CYP1B1|TP53	7.31	4
3,3'-diindolylmethane	C016392	5/4/1968	Hodgkin Disease	MESH:D006689		CD40LG|MAPK1|TNFSF8	7.2	9
3,3'-diindolylmethane	C016392	5/4/1968	Neoplasms	MESH:D009369		ABCB1|AHR|IL2|MYC|NQO1|PTGS2	7.17	6
3,3'-diindolylmethane	C016392	5/4/1968	Carcinoma, Small Cell	MESH:D018288		BIRC5|TP53	7.15	2
3,3'-diindolylmethane	C016392	5/4/1968	Rectal Neoplasms	MESH:D012004		CDKN1B|TYMS	6.86	2
3,3'-diindolylmethane	C016392	5/4/1968	Lymphoma, Mantle-Cell	MESH:D020522		CCND1|GSK3B	6.74	3
3,3'-diindolylmethane	C016392	5/4/1968	Hematologic Neoplasms	MESH:D019337		ABCB1|HSPA5	6.48	2
3,3'-diindolylmethane	C016392	5/4/1968	Adrenocortical Carcinoma	MESH:D018268		ABCB1|TP53	6.4	4
3,3'-diindolylmethane	C016392	5/4/1968	Gastrointestinal Neoplasms	MESH:D005770		ERBB2|GDF15	6.38	2
3,3'-diindolylmethane	C016392	5/4/1968	Lymphoma, Follicular	MESH:D008224		BCL2|TYMS	6.37	3
3,3'-diindolylmethane	C016392	5/4/1968	Urologic Neoplasms	MESH:D014571		CCND1|TP53	6.3	2
3,3'-diindolylmethane	C016392	5/4/1968	Carcinoma, Pancreatic Ductal	MESH:D021441		DNMT1|NFE2L2	6.25	2
3,3'-diindolylmethane	C016392	5/4/1968	Burkitt Lymphoma	MESH:D002051		BBC3|MYC	6.2	2
3,3'-diindolylmethane	C016392	5/4/1968	Lymphoma, T-Cell, Cutaneous	MESH:D016410		BAX|TP53	6.13	2
3,3'-diindolylmethane	C016392	5/4/1968	Lymphoma, B-Cell	MESH:D016393		PTGS2|TNFSF8	6.07	2
3,3'-diindolylmethane	C016392	5/4/1968	Ovarian Cysts	MESH:D010048		ANG|CYP17A1	6.06	2
3,3'-diindolylmethane	C016392	5/4/1968	Xeroderma Pigmentosum, Complementation Group F	MESH:C562592		ERCC4	5.93	1
3,3'-diindolylmethane	C016392	5/4/1968	XFE Progeroid Syndrome	MESH:C567043		ERCC4	5.93	1
3,3'-diindolylmethane	C016392	5/4/1968	Leukemia, Myeloid	MESH:D007951		HDAC2|NQO1	5.85	2
3,3'-diindolylmethane	C016392	5/4/1968	Giant Cell Tumor of Bone	MESH:D018212		H3-3A	5.73	1
3,3'-diindolylmethane	C016392	5/4/1968	Phyllodes Tumor of the Prostate	MESH:C549759		KLK3	5.67	1
3,3'-diindolylmethane	C016392	5/4/1968	Endodermal Sinus Tumor	MESH:D018240		TNFSF8	5.63	1
3,3'-diindolylmethane	C016392	5/4/1968	Keratoacanthoma familial	MESH:C536150		TGFBR1	5.63	2
3,3'-diindolylmethane	C016392	5/4/1968	Neoplasm Regression, Spontaneous	MESH:D009365		TNFSF8	5.63	1
3,3'-diindolylmethane	C016392	5/4/1968	Salivary Gland Neoplasms	MESH:D012468		CCND1|CDH1	5.61	2
3,3'-diindolylmethane	C016392	5/4/1968	Thyroid Cancer, Papillary	MESH:D000077273		SNAI1|SNAI2	5.58	1
3,3'-diindolylmethane	C016392	5/4/1968	Neoplastic Cells, Circulating	MESH:D009360		ERBB2	5.45	1
3,3'-diindolylmethane	C016392	5/4/1968	Leukemia, Prolymphocytic, T-Cell	MESH:D015461		TNFSF8	5.43	1
3,3'-diindolylmethane	C016392	5/4/1968	Lymphomatoid Papulosis	MESH:D017731		TNFSF8	5.43	1
3,3'-diindolylmethane	C016392	5/4/1968	Leukemia, Myelogenous, Chronic, BCR-ABL Positive	MESH:D015464		BIRC5|HSPA5	5.37	2
3,3'-diindolylmethane	C016392	5/4/1968	MELANOMA, CUTANEOUS MALIGNANT, SUSCEPTIBILITY TO, 3	OMIM:609048		CDK4	5.32	1
3,3'-diindolylmethane	C016392	5/4/1968	Multiple Endocrine Neoplasia, Type IV	MESH:C567059		CDKN1B	5.23	1
3,3'-diindolylmethane	C016392	5/4/1968	Leukemia, Megakaryoblastic, Acute	MESH:D007947		BIRC5	5.19	1
3,3'-diindolylmethane	C016392	5/4/1968	Neoplasm Seeding	MESH:D009366		CDH1	5.19	1
3,3'-diindolylmethane	C016392	5/4/1968	Leukemia, Hairy Cell	MESH:D007943		TNFSF8	5.17	1
3,3'-diindolylmethane	C016392	5/4/1968	Carcinoma, Embryonal	MESH:D018236		TNFSF8	5.01	1
3,3'-diindolylmethane	C016392	5/4/1968	Digestive System Neoplasms	MESH:D004067		TYMS	4.94	1
3,3'-diindolylmethane	C016392	5/4/1968	Hemangioma, capillary infantile	MESH:C535860		KDR	4.9	1
3,3'-diindolylmethane	C016392	5/4/1968	Neoplasm, Residual	MESH:D018365		IL2	4.83	1
3,3'-diindolylmethane	C016392	5/4/1968	Adrenocortical Carcinoma, Hereditary	MESH:C565972		TP53	4.78	1
3,3'-diindolylmethane	C016392	5/4/1968	Papilloma, Choroid Plexus	MESH:D020288		TP53	4.78	1
3,3'-diindolylmethane	C016392	5/4/1968	Growth Hormone-Secreting Pituitary Adenoma	MESH:D049912		GNAS	4.68	1
3,3'-diindolylmethane	C016392	5/4/1968	Liposarcoma, Myxoid	MESH:D018208		DDIT3	4.67	3
3,3'-diindolylmethane	C016392	5/4/1968	Clear-cell metastatic renal cell carcinoma	MESH:C538445		DNMT1	4.66	1
3,3'-diindolylmethane	C016392	5/4/1968	Pancreatic cancer, adult	MESH:C535836		AHR	4.59	1
3,3'-diindolylmethane	C016392	5/4/1968	Tuberous Sclerosis 2	MESH:C566021		IFNG	4.56	1
3,3'-diindolylmethane	C016392	5/4/1968	Lymphoma, T-Cell, Peripheral	MESH:D016411		TNFSF8	4.55	1
3,3'-diindolylmethane	C016392	5/4/1968	Leukemia, Promyelocytic, Acute	MESH:D015473		BIRC5|IFNG	4.48	2
3,3'-diindolylmethane	C016392	5/4/1968	Inflammatory Breast Neoplasms	MESH:D058922		CTSB	4.44	1
3,3'-diindolylmethane	C016392	5/4/1968	Li-Fraumeni Syndrome	MESH:D016864		TP53	4.43	2
3,3'-diindolylmethane	C016392	5/4/1968	Thyroid cancer, follicular	MESH:C572845		CGA	4.41	1
3,3'-diindolylmethane	C016392	5/4/1968	Precursor B-Cell Lymphoblastic Leukemia-Lymphoma	MESH:D015452		TNFSF8	4.34	1
3,3'-diindolylmethane	C016392	5/4/1968	AIDS-related Kaposi sarcoma	MESH:C554498		BCL2	4.32	1
3,3'-diindolylmethane	C016392	5/4/1968	Neoplasms, Germ Cell and Embryonal	MESH:D009373		ERCC4	4.28	1
3,3'-diindolylmethane	C016392	5/4/1968	Carcinoma, Merkel Cell	MESH:D015266		MYC	4.24	1
3,3'-diindolylmethane	C016392	5/4/1968	Leukoplakia, Oral	MESH:D007972		PTGS2	4.17	1
3,3'-diindolylmethane	C016392	5/4/1968	Carcinoma, Lobular	MESH:D018275		CDH1	4.15	2
3,3'-diindolylmethane	C016392	5/4/1968	Lymphoma, Non-Hodgkin	MESH:D008228		BCL2|TYMS	4.11	3
3,3'-diindolylmethane	C016392	5/4/1968	Liposarcoma	MESH:D008080		CDK4	4.09	2
3,3'-diindolylmethane	C016392	5/4/1968	Testicular Neoplasms	MESH:D013736		ERCC4	4.06	1
3,3'-diindolylmethane	C016392	5/4/1968	Penile Neoplasms	MESH:D010412		TP53	3.98	1
3,3'-diindolylmethane	C016392	5/4/1968	Breast Neoplasms, Male	MESH:D018567		AR	3.97	2
3,3'-diindolylmethane	C016392	5/4/1968	Ureteral Neoplasms	MESH:D014516		AHR	3.97	1
3,3'-diindolylmethane	C016392	5/4/1968	Tuberous Sclerosis	MESH:D014402		IFNG	3.94	1
3,3'-diindolylmethane	C016392	5/4/1968	Cecal Neoplasms	MESH:D002430		CCND1	3.93	1
3,3'-diindolylmethane	C016392	5/4/1968	Carcinoma in Situ	MESH:D002278		PTGS2	3.92	2
3,3'-diindolylmethane	C016392	5/4/1968	Neuroectodermal Tumors	MESH:D017599		MYC	3.9	1
3,3'-diindolylmethane	C016392	5/4/1968	Hamartoma	MESH:D006222		CYP1A1	3.88	1
3,3'-diindolylmethane	C016392	5/4/1968	Chondrosarcoma, Mesenchymal	MESH:D018211		BCL2	3.86	1
3,3'-diindolylmethane	C016392	5/4/1968	Neoplasms, Second Primary	MESH:D016609		GSTM1	3.86	1
3,3'-diindolylmethane	C016392	5/4/1968	Thymoma	MESH:D013945		TP53	3.81	1
3,3'-diindolylmethane	C016392	5/4/1968	Vaginal Neoplasms	MESH:D014625		IL2	3.81	1
3,3'-diindolylmethane	C016392	5/4/1968	Bowen's Disease	MESH:D001913		CCND1	3.8	1
3,3'-diindolylmethane	C016392	5/4/1968	Acute erythroleukemia	MESH:C535673		TP53	3.75	1
3,3'-diindolylmethane	C016392	5/4/1968	Leukemia, Megakaryoblastic, of Down Syndrome	MESH:C566025		TP53	3.75	1
3,3'-diindolylmethane	C016392	5/4/1968	Urogenital Neoplasms	MESH:D014565		TP53	3.75	1
3,3'-diindolylmethane	C016392	5/4/1968	Lymphatic Metastasis	MESH:D008207		ERBB2	3.69	1
3,3'-diindolylmethane	C016392	5/4/1968	Testicular Germ Cell Tumor	MESH:C563236		MMP2	3.66	1
3,3'-diindolylmethane	C016392	5/4/1968	Nasopharyngeal Neoplasms	MESH:D009303		MMP2	3.63	1
3,3'-diindolylmethane	C016392	5/4/1968	Mastocytosis, Systemic	MESH:D034721		HMOX1	3.61	1
3,3'-diindolylmethane	C016392	5/4/1968	Pituitary Neoplasms	MESH:D010911		CDKN1B	3.55	1
3,3'-diindolylmethane	C016392	5/4/1968	Lymphoma, Large-Cell, Anaplastic	MESH:D017728		RELA	3.53	1
3,3'-diindolylmethane	C016392	5/4/1968	Sarcoma, Kaposi	MESH:D012514		IL6	3.45	1
3,3'-diindolylmethane	C016392	5/4/1968	Central Nervous System Neoplasms	MESH:D016543		TP53	3.38	1
3,3'-diindolylmethane	C016392	5/4/1968	Fibromatosis, Aggressive	MESH:D018222		TNF	3.38	1
3,3'-diindolylmethane	C016392	5/4/1968	Sarcoma, Synovial	MESH:D013584		BCL2	3.36	1
3,3'-diindolylmethane	C016392	5/4/1968	Uterine Neoplasms	MESH:D014594		CDKN1B	3.32	1
3,3'-diindolylmethane	C016392	5/4/1968	Prostatic Neoplasms, Castration-Resistant	MESH:D064129		AR	3.28	4
3,3'-diindolylmethane	C016392	5/4/1968	Nose Neoplasms	MESH:D009669		MMP2	3.2	1
3,3'-diindolylmethane	C016392	5/4/1968	Leiomyoma	MESH:D007889		ESR1	3.18	2
3,3'-diindolylmethane	C016392	5/4/1968	Leiomyosarcoma	MESH:D007890		PTGS2	3.16	1
3,3'-diindolylmethane	C016392	5/4/1968	Adenoma, Liver Cell	MESH:D018248		CDKN1B	3.06	1
3,3'-diindolylmethane	C016392	5/4/1968	Adenomatous Polyposis Coli	MESH:D011125		PTGS2	3.01	1
3,3'-diindolylmethane	C016392	5/4/1968	Lymphoma, T-Cell	MESH:D016399		TP53	2.95	1
3,3'-diindolylmethane	C016392	5/4/1968	Wilms Tumor	MESH:D009396		TP53	2.87	1
3,3'-diindolylmethane	C016392	5/4/1968	Small Cell Lung Carcinoma	MESH:D055752		TP53	2.72	2
