# Supplementary material for: Curcumin, thymoquinone, and 3, 3′-diindolylmethane combinations attenuate lung and liver cancers progression
Source: Front Pharmacol. 2022 Jun 29;13:936996. doi: 10.3389/fphar.2022.936996 (PMC9277483; doi:10.3389/fphar.2022.936996)
Supplement: Supplementary file 7 [file DataSheet5.CSV]

Chemical Name	Chemical ID	CAS RN	Disease Name	Disease ID	Direct Evidence	Inference Network	Inference Score	Reference Count
thymoquinone	C003466	490-91-5	Carcinoma, Hepatocellular	MESH:D006528	therapeutic	AFP|AKT1|ATG7|BCL2L1|BID|BIRC5|CASP8|CAT|CCNB1|CCND1|CCNE1|CDK4|CTNNB1|EPHX1|FOS|HSPA5|IL6|MET|MKI67|MMP2|MMP9|MPO|MTOR|MYC|NFE2L2|PARP1|PPARG|SOD1|SOD2|TGFB1|TLR4|TNF|TOP2A|TP53	78.16	44
thymoquinone	C003466	490-91-5	Neoplasm Invasiveness	MESH:D009361	therapeutic	CAT|CDH1|CDH2|CTNNB1|CXCR4|HIF1A|HMOX1|IL1B|IL6|LEF1|MAPK1|MAPK3|MET|MMP2|MMP9|MYD88|NFE2L2|RELA|SNAI1|SOD2|SRC|TGFB1|TIMP1|TLR4|TNF|TWIST1|VIM	71.67	48
thymoquinone	C003466	490-91-5	Neoplasm Metastasis	MESH:D009362	therapeutic	CAT|CD44|CDH1|CDH2|CTNNB1|CXCR4|IL6|LEF1|MAPK1|MAPK3|MET|MIR125A|MMP2|MMP9|MYC|NFE2L2|SIRT1|SNAI1|SOD2|STAT3|TGFB1|TLR4|TNF|TP53|TWIST1|VEGFA|VIM	71.18	39
thymoquinone	C003466	490-91-5	Carcinoma, Squamous Cell	MESH:D002294	therapeutic	AKT1|BIRC5|CCND1|CDH1|GPX1|IL6|MAPK1|MAPK3|MET|MMP9|MYC|NFE2L2|SOD2|STAT3|STK11|TGFB1|TP53|VEGFA	51.68	17
thymoquinone	C003466	490-91-5	Liver Neoplasms, Experimental	MESH:D008114	therapeutic	AFP|BCL2|BCL2L1|CCND1|CDH1|CTNNB1|IL6|JAK2|MAPK1|MAPK3|MET|MIR125A|MMP2|MYC|STAT3|TGFB1|TNF|TNFRSF10B|TP53	45.27	16
thymoquinone	C003466	490-91-5	Neoplasms, Experimental	MESH:D009374	therapeutic	CCND1|CDH1|CDK4|HIF1A|IFNG|PCNA|RELA|STAT3|TNF|VEGFA	18.39	12
thymoquinone	C003466	490-91-5	Carcinoma, Transitional Cell	MESH:D002295	therapeutic	CCND1|CDKN1A|GPX1|TNF|TP53	12.37	6
thymoquinone	C003466	490-91-5	Carcinoma, Ehrlich Tumor	MESH:D002286	therapeutic	CEACAM20	4.63	2
thymoquinone	C003466	490-91-5	Breast Neoplasms	MESH:D001943		ACHE|ACTA2|AFP|AKT1|BAX|BCL2|BIRC5|CASP7|CASP8|CAT|CCND1|CCNE1|CDH1|CDH2|CTNNB1|CXCR4|DDIT3|FOS|GPX1|H2AX|HIF1A|HMOX1|IFNG|IL10|IL1B|IL6|LEF1|MDM2|MKI67|MMP2|MMP9|MTOR|NFE2L2|PARP1|PTGS1|RELA|SIRT1|SNAI1|SOD2|SRC|STAT3|TNF|TOP2A|TP53|VIM	106.42	71
thymoquinone	C003466	490-91-5	Prostatic Neoplasms	MESH:D011471		ACHE|AKT1|BAD|BAX|BCL2|BIRC5|CASP9|CCND1|CCND2|CDH1|CDKN1A|CTNNB1|EPHX1|GSK3B|HIF1A|HMOX1|IL10|IL6|JAK2|MAPK3|MDM2|MET|MMP13|MMP9|MPO|MTOR|MYC|NFE2L2|PARP1|SIRT1|SOD2|STAT3|TGFB1|TLR4|TNFRSF10A|TOP2A|TP53|VEGFA|VIM	90.3	65
thymoquinone	C003466	490-91-5	Stomach Neoplasms	MESH:D013274		AFP|BCL2L1|BID|BIRC5|CASP8|CCND1|CD44|CDH1|CDH2|CDK4|CDKN1A|HMOX1|IL1B|IL6|IL6R|MAPK1|MAPK3|MDM2|MET|MMP7|MYC|PPARG|PRKAA1|SNAI1|SOD2|STAT3|TNF|TP53|TWIST1	77.81	39
thymoquinone	C003466	490-91-5	Colonic Neoplasms	MESH:D003110		ACTA2|BAX|BCL2|BIRC5|CCND1|CCND2|CDKN1A|CTNNB1|IFNG|IL1B|LEF1|MKI67|MMP7|MMP9|MTOR|MYC|NOX4|PCNA|PPARG|RELA|SOD2|SRC|STAT3|TNF|TNFRSF10A|TP53|VEGFA	77.09	30
thymoquinone	C003466	490-91-5	Cell Transformation, Neoplastic	MESH:D002471		BCL2|CAT|CCND1|CDH1|CTNNB1|CXCR4|FOS|GSK3B|HIF1A|IL6|MDM2|MMP9|MYC|MYD88|NANOG|NFE2L2|PARP1|RELA|SNAI1|SOD1|SOD2|STAT3|TGFB1|TP53|VEGFA|VIM	73.45	34
thymoquinone	C003466	490-91-5	Ovarian Neoplasms	MESH:D010051		AKT1|ATG5|ATG7|BIRC5|CCND2|CCNE1|CDH1|CTNNB1|IL6|MAPK1|MAPK3|MET|MKI67|MTOR|MYC|SOD1|SOD2|STAT3|TLR4|TP53|XIAP	62.17	22
thymoquinone	C003466	490-91-5	Lung Neoplasms	MESH:D008175		AKT1|BCL2L1|BIRC5|CASP8|CCND1|CDKN1A|CTNNB1|EPHX1|FOS|GPX1|HMOX1|IFNG|IL10|IL1B|IL6|MAPK1|MAPK3|MET|MPO|MYC|PCNA|STK11|TGFB1|TLR4|TNF|TP53	59.65	39
thymoquinone	C003466	490-91-5	Adenocarcinoma	MESH:D000230		AKT1|BCL2|BIRC5|CASP8|CCND1|CTNNB1|IL1B|MET|MKI67|MTOR|MYC|PCNA|PPARG|SOD2|STAT3|STK11|TGFB1|TNF|TNFRSF10A|TP53|VEGFA	57.55	18
thymoquinone	C003466	490-91-5	Colorectal Neoplasms	MESH:D015179		ACHE|AKT1|BAX|BCL2|BIRC5|CASP8|CCND1|CCND2|CDH1|CTNNB1|MKI67|MMP2|MYC|PARP1|PPARG|SOD2|SRC|TGFB1|TLR2|TLR4|TNF|TP53	54.67	30
thymoquinone	C003466	490-91-5	Squamous Cell Carcinoma of Head and Neck	MESH:D000077195		AKT1|CASP8|CCNB1|CCND1|CCNE1|CDK2|CDK4|CTNNB1|SOD2|STAT3|TNFRSF10B|TP53	44.26	10
thymoquinone	C003466	490-91-5	Pancreatic Neoplasms	MESH:D010190		BCL2L1|CD44|CDH1|CTNNB1|HIF1A|MMP2|MMP9|MYC|PPARG|SOD2|STAT3|STK11|TGFB1|TNF|TNFRSF10B|TP53	44.2	17
thymoquinone	C003466	490-91-5	Carcinoma, Non-Small-Cell Lung	MESH:D002289		BIRC5|CASP8|CAT|HIF1A|IL10|IL6R|MDM2|MET|MMP9|MTOR|MYC|NFE2L2|SOD2|STAT3|TP53|VEGFA	44.13	21
thymoquinone	C003466	490-91-5	Mesothelioma, Malignant	MESH:D000086002		BCL2|CDKN1A|CTNNB1|EPHX1|IFNG|IL4|IL6|MET|MIR125A|PARP1|SOD2|TP53|VIM	40.95	9
thymoquinone	C003466	490-91-5	Carcinoma	MESH:D002277		BCL2|BCL2L1|CCND1|CDH1|CDK4|EPHX1|HIF1A|MET|MYC|PTGS1|SOD2|STAT3|TGFB1|TLR4|TP53	36.7	17
thymoquinone	C003466	490-91-5	Urinary Bladder Neoplasms	MESH:D001749		ACHE|CCNE1|CDH1|CDKN1A|GPX1|MMP2|MMP9|MPO|MYC|SOD2|SRC|TIMP2|TNF|TP53	31.85	18
thymoquinone	C003466	490-91-5	Uterine Cervical Neoplasms	MESH:D002583		BIRC5|CASP8|CCND1|CTNNB1|JAK2|MTOR|MYC|STAT3|VEGFA	29.91	5
thymoquinone	C003466	490-91-5	Mammary Neoplasms, Experimental	MESH:D008325		AFP|CCND1|CD44|CDH1|CDK4|EPHX1|HMOX1|IL10|MMP2|MMP9|SOD2|STAT3|XIAP	29.64	11
thymoquinone	C003466	490-91-5	Esophageal Neoplasms	MESH:D004938		BAX|BCL2|CASP8|CCND1|MET|PTGS1|SOD2|TNFRSF10A|TP53|XIAP	27.95	10
thymoquinone	C003466	490-91-5	Precancerous Conditions	MESH:D011230		AKT1|CAT|CCND1|CDH1|IL6|MDM2|MIR125A|MPO|PRKAA1|SOD2|STAT3|VEGFA	27.36	10
thymoquinone	C003466	490-91-5	Carcinoma, Renal Cell	MESH:D002292		ACHE|BIRC5|HNF1A|IL6|IL6R|MET|MTOR|RELA|SOD2|TP53	25.28	11
thymoquinone	C003466	490-91-5	Glioblastoma	MESH:D005909		H2AX|HIF1A|IL1B|MET|MMP2|MMP9|MTOR|MYC|VEGFA	23.76	7
thymoquinone	C003466	490-91-5	Skin Neoplasms	MESH:D012878		AKT1|CASP8|EPHX1|HIF1A|MMP9|NFE2L2|RELA|SOD2|TGFB1|TP53	23.66	12
thymoquinone	C003466	490-91-5	Head and Neck Neoplasms	MESH:D006258		BCL2|BCL2L1|GPX1|MAPK1|MAPK3|STAT6|VEGFA	23.2	5
thymoquinone	C003466	490-91-5	Thyroid Neoplasms	MESH:D013964		CCND1|HIF1A|IL1B|IL6|MAPK1|PPARG|TNF|TP53	21.92	6
thymoquinone	C003466	490-91-5	Brain Neoplasms	MESH:D001932		CCND1|CDK4|PCNA|RELA|SIRT1|SOD2|VEGFA	20.61	4
thymoquinone	C003466	490-91-5	Leukemia, Myeloid, Acute	MESH:D015470		BCL2|CASP7|CCND2|CD44|EPHX1|JAK2|MET|MYC|STAT3	19.81	10
thymoquinone	C003466	490-91-5	Esophageal Squamous Cell Carcinoma	MESH:D000077277		CCND1|CDKN1A|HIF1A|HSPA5|NFE2L2|SOD2|TP53	19.58	5
thymoquinone	C003466	490-91-5	Melanoma	MESH:D008545		CASP8|CDK2|IFNG|MDM2|MET|PARP1|PPARG|TLR4|TNF|TP53	18.89	15
thymoquinone	C003466	490-91-5	Liver Neoplasms	MESH:D008113		CCND1|CDKN1A|CTNNB1|HMOX1|MYC|NFE2L2|PPARG|STAT3|TNF|TOP2A|TP53	18.62	14
thymoquinone	C003466	490-91-5	Lymphoma, Large B-Cell, Diffuse	MESH:D016403		BCL2|CAT|MYC|MYD88|SOD2|SOD3	18.51	3
thymoquinone	C003466	490-91-5	Osteosarcoma	MESH:D012516		MET|MMP2|MYC|SIRT1|TP53|VEGFA	18.11	7
thymoquinone	C003466	490-91-5	Carcinoma, Ductal	MESH:D044584		CDH1|HIF1A|MYC|TP53	17.61	2
thymoquinone	C003466	490-91-5	Multiple Myeloma	MESH:D009101		BCL2|BCL2L1|CCND1|EPHX1|IL6|PARP1|SOD2	17.57	9
thymoquinone	C003466	490-91-5	Leukemia-Lymphoma, Adult T-Cell	MESH:D015459		BIRC5|IFNG|IL10|IL4|STAT3	17.52	3
thymoquinone	C003466	490-91-5	Hemangiosarcoma	MESH:D006394		CCND1|CTNNB1|MYC|TP53|VEGFA	16.43	3
thymoquinone	C003466	490-91-5	Leukemia, Promyelocytic, Acute	MESH:D015473		AKT1|BIRC5|CD44|IFNG|IL17A|PPARG	16.11	6
thymoquinone	C003466	490-91-5	Lymphoma, Mantle-Cell	MESH:D020522		CCND1|CTNNB1|GSK3B|MTOR	15.48	4
thymoquinone	C003466	490-91-5	Endometrial Neoplasms	MESH:D016889		BIRC5|CCND1|CDH1|MYC|NFE2L2|VEGFA	15.4	7
thymoquinone	C003466	490-91-5	Nasopharyngeal Carcinoma	MESH:D000077274		CCND1|MMP2|SOD2|TP53	14.43	3
thymoquinone	C003466	490-91-5	Lymphatic Metastasis	MESH:D008207		MET|MTOR|SOD2|STAT3	13.9	6
thymoquinone	C003466	490-91-5	Mesothelioma	MESH:D008654		CAT|CDH1|IFNG|MTOR|SOD2	13.49	7
thymoquinone	C003466	490-91-5	Lymphoma, T-Cell	MESH:D016399		AKT1|PPARG|STAT3|TP53	13.25	3
thymoquinone	C003466	490-91-5	Lymphoma, Large-Cell, Anaplastic	MESH:D017728		RELA|STAT3|TWIST1	13.24	2
thymoquinone	C003466	490-91-5	Mammary Neoplasms, Animal	MESH:D015674		CCND1|CDH1|CDK4|EPHX1|INS1|STAT3	12.06	5
thymoquinone	C003466	490-91-5	Carcinoma, Small Cell	MESH:D018288		BIRC5|MTOR|TP53	11.82	3
thymoquinone	C003466	490-91-5	Intestinal Neoplasms	MESH:D007414		BAX|BCL2|CDKN1A|CTNNB1	11.68	4
thymoquinone	C003466	490-91-5	Medulloblastoma	MESH:D008527		CCNE1|CTNNB1|MYC|STAT3	11.23	4
thymoquinone	C003466	490-91-5	Leukemia, Lymphocytic, Chronic, B-Cell	MESH:D015451		BCL2|IL6|LEF1|TP53	11.19	4
thymoquinone	C003466	490-91-5	Glioma	MESH:D005910		CAT|SOD1|TNF|TOP2A|TP53	11.01	8
thymoquinone	C003466	490-91-5	Carcinoma, Ductal, Breast	MESH:D018270		ATF4|CDH1|SOD2	10.84	4
thymoquinone	C003466	490-91-5	Adrenocortical Carcinoma	MESH:D018268		CTNNB1|TOP2A|TP53	10.61	4
thymoquinone	C003466	490-91-5	Urologic Neoplasms	MESH:D014571		CCND1|TP53|VEGFA	10.42	3
thymoquinone	C003466	490-91-5	Adenomatous Polyposis Coli	MESH:D011125		AKT1|CD44|SOD2	10.22	3
thymoquinone	C003466	490-91-5	Carcinoma, Pancreatic Ductal	MESH:D021441		NFE2L2|STK11|VEGFA	10.04	3
thymoquinone	C003466	490-91-5	Carcinoma, Adenoid Cystic	MESH:D003528		CCND1|CDH1|TOP2A|TP53	10.02	3
thymoquinone	C003466	490-91-5	Adenocarcinoma, Clear Cell	MESH:D018262		BCL2|TP53	9.92	1
thymoquinone	C003466	490-91-5	Papilloma	MESH:D010212		CCND1|CDKN1A|SOD2|TGFB1	9.76	3
thymoquinone	C003466	490-91-5	Chondrosarcoma, Mesenchymal	MESH:D018211		BCL2|MKI67	9.69	1
thymoquinone	C003466	490-91-5	Carcinosarcoma	MESH:D002296		TGFB1|VIM	9.42	1
thymoquinone	C003466	490-91-5	Astrocytoma	MESH:D001254		HIF1A|MET|MMP9	9.41	3
thymoquinone	C003466	490-91-5	Carcinogenesis	MESH:D063646		AKT1|MET|NFE2L2	9.17	2
thymoquinone	C003466	490-91-5	Cecal Neoplasms	MESH:D002430		CCND1|CTNNB1	9.13	1
thymoquinone	C003466	490-91-5	Salivary Gland Neoplasms	MESH:D012468		CCND1|CDH1|TOP2A	9.05	2
thymoquinone	C003466	490-91-5	Precursor T-Cell Lymphoblastic Leukemia-Lymphoma	MESH:D054218		BCL2|CCND3|MTOR	8.74	3
thymoquinone	C003466	490-91-5	Prostate cancer, familial	MESH:C537243		BCL2|CASP8|CDH1	8.51	3
thymoquinone	C003466	490-91-5	Precursor Cell Lymphoblastic Leukemia-Lymphoma	MESH:D054198		BAX|CASP8|EPHX1|TP53	8.44	4
thymoquinone	C003466	490-91-5	Leukemia	MESH:D007938		BAD|CCND1|JAK2|TOP2A	8.27	4
thymoquinone	C003466	490-91-5	Kidney Neoplasms	MESH:D007680		CCND1|MAPK1|MAPK3|SOD2	8.22	3
thymoquinone	C003466	490-91-5	Sarcoma	MESH:D012509		IFNG|TNF|TP53	8.01	5
thymoquinone	C003466	490-91-5	Neoplasms	MESH:D009369		CAT|IL1B|MYC|SOD2|TNFRSF10A|VEGFA	7.97	11
thymoquinone	C003466	490-91-5	Testicular Germ Cell Tumor	MESH:C563236		MMP2|STK11	7.93	2
thymoquinone	C003466	490-91-5	Hepatoblastoma	MESH:D018197		CTNNB1|PCNA	7.91	2
thymoquinone	C003466	490-91-5	Adenoma	MESH:D000236		BCL2|BCL2L1|CTNNB1|TP53	7.88	4
thymoquinone	C003466	490-91-5	Sarcoma, Synovial	MESH:D013584		BCL2|VIM	7.87	2
thymoquinone	C003466	490-91-5	Adenocarcinoma Of Esophagus	MESH:C562730		TLR4|TP53	7.81	1
thymoquinone	C003466	490-91-5	Polycystic Ovary Syndrome	MESH:D011085		BAX|BCL2|CCNB1|TOP2A	7.74	2
thymoquinone	C003466	490-91-5	Peritoneal Neoplasms	MESH:D010534		CTNNB1|VIM	7.73	1
thymoquinone	C003466	490-91-5	Adenocarcinoma of Lung	MESH:D000077192		MYC|SOD2|STK11|TOP2A	7.61	4
thymoquinone	C003466	490-91-5	Soft Tissue Neoplasms	MESH:D012983		BCL2|TNF	7.6	3
thymoquinone	C003466	490-91-5	Neoplasms, Germ Cell and Embryonal	MESH:D009373		NANOG|POU5F1	7.25	1
thymoquinone	C003466	490-91-5	Adrenal Gland Neoplasms	MESH:D000310		CTNNB1|TP53	7.23	1
thymoquinone	C003466	490-91-5	Barrett Esophagus	MESH:D001471		PPARG|RELA	6.97	1
thymoquinone	C003466	490-91-5	Gallbladder Neoplasms	MESH:D005706		BCL2|TP53	6.9	3
thymoquinone	C003466	490-91-5	Triple Negative Breast Neoplasms	MESH:D064726		CDK2|CDK4	6.84	1
thymoquinone	C003466	490-91-5	Bone Neoplasms	MESH:D001859		MMP2|MMP9	6.79	1
thymoquinone	C003466	490-91-5	Sezary Syndrome	MESH:D012751		MAPK1|TP53	6.69	2
thymoquinone	C003466	490-91-5	Lymphoma, Follicular	MESH:D008224		BCL2|MYD88	6.63	3
thymoquinone	C003466	490-91-5	Lymphoma, T-Cell, Cutaneous	MESH:D016410		BAX|TP53	6.38	2
thymoquinone	C003466	490-91-5	Carcinoma, Basal Cell	MESH:D002280		IL6|TP53	6.15	5
thymoquinone	C003466	490-91-5	Carcinoma, Ovarian Epithelial	MESH:D000077216		FOS|TP53	5.98	2
thymoquinone	C003466	490-91-5	Hepatic Adenomas, Familial	MESH:C564190		HNF1A	5.96	1
thymoquinone	C003466	490-91-5	Neoplasm Recurrence, Local	MESH:D009364		H2AX|VEGFA	5.84	2
thymoquinone	C003466	490-91-5	Wilms Tumor	MESH:D009396		CTNNB1|TP53	5.81	2
thymoquinone	C003466	490-91-5	Leukemia, Myelogenous, Chronic, BCR-ABL Positive	MESH:D015464		BIRC5|HSPA5	5.61	2
thymoquinone	C003466	490-91-5	MELANOMA, CUTANEOUS MALIGNANT, SUSCEPTIBILITY TO, 1	OMIM:155600		STK11	5.58	1
thymoquinone	C003466	490-91-5	Solitary Fibrous Tumors	MESH:D054364		STAT6	5.48	2
thymoquinone	C003466	490-91-5	Cholangiocarcinoma	MESH:D018281		IL6|TP53	5.45	2
thymoquinone	C003466	490-91-5	MELANOMA, CUTANEOUS MALIGNANT, SUSCEPTIBILITY TO, 3	OMIM:609048		CDK4	5.4	1
thymoquinone	C003466	490-91-5	Gestational Trophoblastic Disease	MESH:D031901		POU5F1	5.39	1
thymoquinone	C003466	490-91-5	Peutz-Jeghers Syndrome	MESH:D010580		STK11	5.38	2
thymoquinone	C003466	490-91-5	Leukemia, Megakaryoblastic, Acute	MESH:D007947		BIRC5	5.27	1
thymoquinone	C003466	490-91-5	Neoplasm Seeding	MESH:D009366		CDH1	5.26	1
thymoquinone	C003466	490-91-5	Neuroblastoma	MESH:D009447		MET|MYC	5.04	2
thymoquinone	C003466	490-91-5	Adenoma, Liver Cell	MESH:D018248		CTNNB1|MKI67	5.03	2
thymoquinone	C003466	490-91-5	Sebaceous Gland Neoplasms	MESH:D012626		LEF1	4.96	1
thymoquinone	C003466	490-91-5	Craniopharyngioma	MESH:D003397		CTNNB1	4.89	1
thymoquinone	C003466	490-91-5	COWDEN SYNDROME 6	OMIM:615109		AKT1	4.88	1
thymoquinone	C003466	490-91-5	Adrenocortical Carcinoma, Hereditary	MESH:C565972		TP53	4.86	1
thymoquinone	C003466	490-91-5	Anaplasia	MESH:D000708		HIF1A	4.86	1
thymoquinone	C003466	490-91-5	Papilloma, Choroid Plexus	MESH:D020288		TP53	4.86	1
thymoquinone	C003466	490-91-5	Liposarcoma, Myxoid	MESH:D018208		DDIT3	4.75	3
thymoquinone	C003466	490-91-5	Pilomatrixoma	MESH:D018296		CTNNB1	4.69	1
thymoquinone	C003466	490-91-5	Mouth Neoplasms	MESH:D009062		SOD2|TP53	4.67	3
thymoquinone	C003466	490-91-5	Neoplasm Regression, Spontaneous	MESH:D009365		TGFB1	4.63	1
thymoquinone	C003466	490-91-5	Tuberous Sclerosis 2	MESH:C566021		IFNG	4.63	1
thymoquinone	C003466	490-91-5	Brain Stem Neoplasms	MESH:D020295		CDK4	4.6	1
thymoquinone	C003466	490-91-5	Proteus Syndrome	MESH:D016715		AKT1	4.53	1
thymoquinone	C003466	490-91-5	Li-Fraumeni Syndrome	MESH:D016864		TP53	4.51	2
thymoquinone	C003466	490-91-5	Thyroid Carcinoma, Anaplastic	MESH:D065646		SOD2	4.45	1
thymoquinone	C003466	490-91-5	Lymphomatoid Papulosis	MESH:D017731		TGFB1	4.43	1
thymoquinone	C003466	490-91-5	Carcinoma, Intraductal, Noninfiltrating	MESH:D002285		HIF1A	4.41	1
thymoquinone	C003466	490-91-5	Hemangioblastoma	MESH:D018325		HIF1A	4.41	1
thymoquinone	C003466	490-91-5	AIDS-related Kaposi sarcoma	MESH:C554498		BCL2	4.4	1
thymoquinone	C003466	490-91-5	Waldenstrom Macroglobulinemia	MESH:D008258		MYD88	4.39	2
thymoquinone	C003466	490-91-5	Colorectal Neoplasms, Hereditary Nonpolyposis	MESH:D003123		CD44	4.36	1
thymoquinone	C003466	490-91-5	Carcinoma, Merkel Cell	MESH:D015266		MYC	4.32	1
thymoquinone	C003466	490-91-5	Lymphoma, Non-Hodgkin	MESH:D008228		BCL2|EPHX1	4.26	3
thymoquinone	C003466	490-91-5	Polycythemia Vera	MESH:D011087		JAK2	4.24	12
thymoquinone	C003466	490-91-5	Carcinoma, Lobular	MESH:D018275		CDH1	4.23	2
thymoquinone	C003466	490-91-5	Clear-cell metastatic renal cell carcinoma	MESH:C538445		VEGFA	4.2	1
thymoquinone	C003466	490-91-5	Liposarcoma	MESH:D008080		CDK4	4.17	2
thymoquinone	C003466	490-91-5	Penile Neoplasms	MESH:D010412		TP53	4.06	1
thymoquinone	C003466	490-91-5	Pancreatic Carcinoma	MESH:C562463		SOD2	4.03	1
thymoquinone	C003466	490-91-5	Tuberous Sclerosis	MESH:D014402		IFNG	4.01	1
thymoquinone	C003466	490-91-5	Neuroectodermal Tumors	MESH:D017599		MYC	3.97	1
thymoquinone	C003466	490-91-5	Gliosarcoma	MESH:D018316		VEGFA	3.91	1
thymoquinone	C003466	490-91-5	Thymoma	MESH:D013945		TP53	3.89	1
thymoquinone	C003466	490-91-5	Bowen's Disease	MESH:D001913		CCND1	3.88	1
thymoquinone	C003466	490-91-5	Leukemia, T-Cell	MESH:D015458		STAT3	3.85	1
thymoquinone	C003466	490-91-5	Acute erythroleukemia	MESH:C535673		TP53	3.83	1
thymoquinone	C003466	490-91-5	Leukemia, Megakaryoblastic, of Down Syndrome	MESH:C566025		TP53	3.83	1
thymoquinone	C003466	490-91-5	Urogenital Neoplasms	MESH:D014565		TP53	3.83	1
thymoquinone	C003466	490-91-5	Nasopharyngeal Neoplasms	MESH:D009303		MMP2	3.71	1
thymoquinone	C003466	490-91-5	Mastocytosis, Systemic	MESH:D034721		HMOX1	3.69	1
thymoquinone	C003466	490-91-5	Prostatic Intraepithelial Neoplasia	MESH:D019048		CDH1	3.68	1
thymoquinone	C003466	490-91-5	Gastro-enteropancreatic neuroendocrine tumor	MESH:C535650		IL10	3.67	1
thymoquinone	C003466	490-91-5	Thyroid Cancer, Papillary	MESH:D000077273		SNAI1	3.59	1
thymoquinone	C003466	490-91-5	Thyroid cancer, follicular	MESH:C572845		PPARG	3.58	1
thymoquinone	C003466	490-91-5	Hematologic Neoplasms	MESH:D019337		HSPA5	3.53	1
thymoquinone	C003466	490-91-5	Sarcoma, Kaposi	MESH:D012514		IL6	3.53	1
thymoquinone	C003466	490-91-5	Aberrant Crypt Foci	MESH:D058739		CTNNB1	3.52	3
thymoquinone	C003466	490-91-5	Ovarian Cysts	MESH:D010048		PTGS1	3.51	1
thymoquinone	C003466	490-91-5	Precursor B-Cell Lymphoblastic Leukemia-Lymphoma	MESH:D015452		STAT3	3.51	1
thymoquinone	C003466	490-91-5	Central Nervous System Neoplasms	MESH:D016543		TP53	3.46	1
thymoquinone	C003466	490-91-5	Fibromatosis, Aggressive	MESH:D018222		TNF	3.46	1
thymoquinone	C003466	490-91-5	Meningioma	MESH:D008579		AKT1	3.37	1
thymoquinone	C003466	490-91-5	Tongue Neoplasms	MESH:D014062		SOD2	3.34	1
thymoquinone	C003466	490-91-5	Burkitt Lymphoma	MESH:D002051		MYC	3.32	1
thymoquinone	C003466	490-91-5	Nose Neoplasms	MESH:D009669		MMP2	3.27	1
thymoquinone	C003466	490-91-5	Rhabdomyosarcoma	MESH:D012208		VEGFA	3.18	1
thymoquinone	C003466	490-91-5	Lymphoma	MESH:D008223		EPHX1	3.16	1
thymoquinone	C003466	490-91-5	Leukemia, Myeloid	MESH:D007951		VEGFA	3.08	1
thymoquinone	C003466	490-91-5	Small Cell Lung Carcinoma	MESH:D055752		TP53	2.79	2
thymoquinone	C003466	490-91-5	Hodgkin Disease	MESH:D006689		MAPK1	2.57	1
